# Supplementary material for: Invasions, DNA barcodes, and rapid biodiversity assessment using ants of Mauritius
Source: Front Zool. 2009 Dec 10;6:31. doi: 10.1186/1742-9994-6-31 (PMC2804717; doi:10.1186/1742-9994-6-31)
Supplement: Additional file 1 — Relevant information for all specimens included in this manuscript. CO1 Process ID, Sample ID, Field Num, CO1 Seq Length, CO1 Genbank, 28S Genbank, ITS1 Genbank, WSP+/-, SP Genbank, Collection Date, Identification, Extra Info, Genus, Species, Identifier, Identifier email, Collectors, Date Collected, Country, Region, Sector, Exact Site, Lat, Lon, Elev, Notes. [file 1742-9994-6-31-S1.XLS]

## Sheet: Smith and Fisher - SI TABLE 1
Process ID	Sample ID	Field Num	CO1 Seq Length		CO1 Genbank	28S Genbank	ITS1 Genbank	WSP+/-	WSP Genbank	Collection Date	Identification	Extra Info	Genus	Species	Identifier	Identifier email	Collectors	Date Collected	Country/Ocean	Region	Sector	Exact Site	Lat	Lon	Elev	Notes
ASMA016-05	CASENT0055866-D01	BLF12065	621	BARCODE	EF609645			WSP-		27-May-2005	Anoplolepis gracilipes	Pouce 750	Anoplolepis	Anoplolepis gracilipes	Brian Fisher	bfisher@calacademy.org	B.L.Fisher et al.	27-May-2005	Mauritius	Malagasy	Pouce 750	Le Pouce Mt., Moka Range	-20.198	57.529	750	1w|100% EtOH|sugar cane field|Sent to M. Alex Smith for barcoding, U of Guelph BOX-0424
ASMA017-05	CASENT0055867-D01	BLF12065	627	BARCODE	EF609646			WSP-		27-May-2005	Anoplolepis gracilipes	Brise 80	Anoplolepis	Anoplolepis gracilipes	Brian Fisher	bfisher@calacademy.org	B.L.Fisher et al.	27-May-2005	Mauritius	Malagasy	Brise 80	Brise Mt., Bambous	-20.348	57.752	80	1w|100% EtOH|sugar cane field|Sent to M. Alex Smith for barcoding, U of Guelph BOX-0424
ASMA018-05	CASENT0055868-D01	BLF12065	620	BARCODE	EF609648			WSP-		27-May-2005	Anoplolepis gracilipes	Brise 80	Anoplolepis	Anoplolepis gracilipes	Brian Fisher	bfisher@calacademy.org	B.L.Fisher et al.	27-May-2005	Mauritius	Malagasy	Brise 80	Brise Mt., Bambous	-20.348	57.752	80	1w|100% EtOH|sugar cane field|Sent to M. Alex Smith for barcoding, U of Guelph BOX-0424
ASMA019-05	CASENT0055869-D01	BLF12065	627	BARCODE	EF609649			WSP-		27-May-2005	Anoplolepis gracilipes	Brise 80	Anoplolepis	Anoplolepis gracilipes	Brian Fisher	bfisher@calacademy.org	B.L.Fisher et al.	27-May-2005	Mauritius	Malagasy	Brise 80	Brise Mt., Bambous	-20.348	57.752	80	1w|100% EtOH|sugar cane field|Sent to M. Alex Smith for barcoding, U of Guelph BOX-0424
ASMA020-05	CASENT0055870-D01	BLF12065	627	BARCODE	EF609650			WSP-		27-May-2005	Anoplolepis gracilipes	Brise 80	Anoplolepis	Anoplolepis gracilipes	Brian Fisher	bfisher@calacademy.org	B.L.Fisher et al.	27-May-2005	Mauritius	Malagasy	Brise 80	Brise Mt., Bambous	-20.348	57.752	80	1w|100% EtOH|sugar cane field|Sent to M. Alex Smith for barcoding, U of Guelph BOX-0424
ASMA021-05	CASENT0055871-D01	BLF12065	626	BARCODE	EF609647			WSP-		27-May-2005	Anoplolepis gracilipes	Brise 80	Anoplolepis	Anoplolepis gracilipes	Brian Fisher	bfisher@calacademy.org	B.L.Fisher et al.	27-May-2005	Mauritius	Malagasy	Brise 80	Brise Mt., Bambous	-20.348	57.752	80	1w|100% EtOH|sugar cane field|Sent to M. Alex Smith for barcoding, U of Guelph BOX-0424
ASMA075-05	CASENT0059165-D01	BLF12066	613	BARCODE	EF609654			WSP-		27-May-2005	Anoplolepis gracilipes	Coconi, SDA	Anoplolepis	Anoplolepis gracilipes	Brian Fisher	bfisher@calacademy.org	B.L.Fisher et al.	27-May-2005	Mauritius	Malagasy	Coconi, SDA	Coconi, SDA (service du develppement agricole)	-12.833	45.133		1w|100% EtOH|sugar cane field|Sent to M. Alex Smith for barcoding, U of Guelph BOX-0424
ASMA076-05	CASENT0059166-D01	BLF12066	623	BARCODE	EF609655			WSP-		27-May-2005	Anoplolepis gracilipes	Brise 80	Anoplolepis	Anoplolepis gracilipes	Brian Fisher	bfisher@calacademy.org	B.L.Fisher et al.	27-May-2005	Mauritius	Malagasy	Brise 80	Brise Mt., Bambous	-20.348	57.752	80	1w|100% EtOH|sugar cane field|Sent to M. Alex Smith for barcoding, U of Guelph BOX-0424
ASMA077-05	CASENT0059167-D01	BLF12066	627	BARCODE	EF609651			WSP-		27-May-2005	Anoplolepis gracilipes	Brise 80	Anoplolepis	Anoplolepis gracilipes	Brian Fisher	bfisher@calacademy.org	B.L.Fisher et al.	27-May-2005	Mauritius	Malagasy	Brise 80	Brise Mt., Bambous	-20.348	57.752	80	1w|100% EtOH|sugar cane field|Sent to M. Alex Smith for barcoding, U of Guelph BOX-0424
ASMA078-05	CASENT0059168-D01	BLF12066	627	BARCODE	EF609652			WSP-		27-May-2005	Anoplolepis gracilipes	Brise 80	Anoplolepis	Anoplolepis gracilipes	Brian Fisher	bfisher@calacademy.org	B.L.Fisher et al.	27-May-2005	Mauritius	Malagasy	Brise 80	Brise Mt., Bambous	-20.348	57.752	80	1w|100% EtOH|sugar cane field|Sent to M. Alex Smith for barcoding, U of Guelph BOX-0424
ASMA079-05	CASENT0059169-D01	BLF12066	627	BARCODE	EF609656			WSP-		27-May-2005	Anoplolepis gracilipes	Brise 80	Anoplolepis	Anoplolepis gracilipes	Brian Fisher	bfisher@calacademy.org	B.L.Fisher et al.	27-May-2005	Mauritius	Malagasy	Brise 80	Brise Mt., Bambous	-20.348	57.752	80	1w|100% EtOH|sugar cane field|Sent to M. Alex Smith for barcoding, U of Guelph BOX-0424
ASMA080-05	CASENT0059170-D01	BLF12066	626	BARCODE	EF609653			WSP-		27-May-2005	Anoplolepis gracilipes	Brise 80	Anoplolepis	Anoplolepis gracilipes	Brian Fisher	bfisher@calacademy.org	B.L.Fisher et al.	27-May-2005	Mauritius	Malagasy	Brise 80	Brise Mt., Bambous	-20.348	57.752	80	1w|100% EtOH|sugar cane field|Sent to M. Alex Smith for barcoding, U of Guelph BOX-0424
ASMA229-05	CASENT0060190-D01	BLF12072	623	BARCODE	EF609657			WSP-		27-May-2005	Anoplolepis gracilipes	Brise 200	Anoplolepis	Anoplolepis gracilipes	Brian Fisher	bfisher@calacademy.org	B.L.Fisher et al.	27-May-2005	Mauritius	Malagasy	Brise 200	Brise Mt., Bambous	-20.346	57.755	200	1w|100% EtOH|rainforest|Sent to M. Alex Smith for barcoding, U of Guelph BOX-0424
ASMA230-05	CASENT0060191-D01	BLF12072	612	BARCODE	EF609660			WSP-		27-May-2005	Anoplolepis gracilipes	Brise 200	Anoplolepis	Anoplolepis gracilipes	Brian Fisher	bfisher@calacademy.org	B.L.Fisher et al.	27-May-2005	Mauritius	Malagasy	Brise 200	Brise Mt., Bambous	-20.346	57.755	200	1w|100% EtOH|rainforest|Sent to M. Alex Smith for barcoding, U of Guelph BOX-0424
ASMA231-05	CASENT0060192-D01	BLF12072	595	BARCODE	EF609661			WSP-		27-May-2005	Anoplolepis gracilipes	Brise 200	Anoplolepis	Anoplolepis gracilipes	Brian Fisher	bfisher@calacademy.org	B.L.Fisher et al.	27-May-2005	Mauritius	Malagasy	Brise 200	Brise Mt., Bambous	-20.346	57.755	200	1w|100% EtOH|rainforest|Sent to M. Alex Smith for barcoding, U of Guelph BOX-0424
ASMA232-05	CASENT0060193-D01	BLF12072	263	CO1	EF609659			WSP-		27-May-2005	Anoplolepis gracilipes	Brise 200	Anoplolepis	Anoplolepis gracilipes	Brian Fisher	bfisher@calacademy.org	B.L.Fisher et al.	27-May-2005	Mauritius	Malagasy	Brise 200	Brise Mt., Bambous	-20.346	57.755	200	1w|100% EtOH|rainforest|Sent to M. Alex Smith for barcoding, U of Guelph BOX-0424
ASMA233-05	CASENT0060194-D01	BLF12072	294	CO1	EF609658			WSP-		27-May-2005	Anoplolepis gracilipes	Brise 200	Anoplolepis	Anoplolepis gracilipes	Brian Fisher	bfisher@calacademy.org	B.L.Fisher et al.	27-May-2005	Mauritius	Malagasy	Brise 200	Brise Mt., Bambous	-20.346	57.755	200	1w|100% EtOH|rainforest|Sent to M. Alex Smith for barcoding, U of Guelph BOX-0424
ASMA234-05	CASENT0060195-D01	BLF12072	294	CO1	EF609662			WSP-		27-May-2005	Anoplolepis gracilipes	Brise 200	Anoplolepis	Anoplolepis gracilipes	Brian Fisher	bfisher@calacademy.org	B.L.Fisher et al.	27-May-2005	Mauritius	Malagasy	Brise 200	Brise Mt., Bambous	-20.346	57.755	200	1w|100% EtOH|rainforest|Sent to M. Alex Smith for barcoding, U of Guelph BOX-0424
ASMA270-05	CASENT0060328-D01	BLF12072	298	CO1	EF609665			WSP-		27-May-2005	Anoplolepis gracilipes	Brise 200	Anoplolepis	Anoplolepis gracilipes	Brian Fisher	bfisher@calacademy.org	B.L.Fisher et al.	27-May-2005	Mauritius	Malagasy	Vatovavy 175	7.6 km 122deg Kianjavato, Foret Classee Vatovavy	-21.4	47.94	175	1w|100% EtOH|rainforest|Sent to M. Alex Smith for barcoding, U of Guelph BOX-0424
ASMA271-05	CASENT0060329-D01	BLF12072	607	BARCODE	EF609664			WSP-		27-May-2005	Anoplolepis gracilipes	Brise 200	Anoplolepis	Anoplolepis gracilipes	Brian Fisher	bfisher@calacademy.org	B.L.Fisher et al.	27-May-2005	Mauritius	Malagasy	Brise 200	Brise Mt., Bambous	-20.346	57.755	200	1w|100% EtOH|rainforest|Sent to M. Alex Smith for barcoding, U of Guelph BOX-0424
ASMA272-05	CASENT0060330-D01	BLF12072	608	BARCODE	EF609663			WSP+		27-May-2005	Anoplolepis gracilipes	Brise 200	Anoplolepis	Anoplolepis gracilipes	Brian Fisher	bfisher@calacademy.org	B.L.Fisher et al.	27-May-2005	Mauritius	Malagasy	Brise 200	Brise Mt., Bambous	-20.346	57.755	200	1w|100% EtOH|rainforest|Sent to M. Alex Smith for barcoding, U of Guelph BOX-0424
ASMA065-05	CASENT0057420-D01	BLF12160	614	BARCODE	EF609726			WSP-		31-May-2005	Brachymyrmex cordemoyi	Calebasses 600	Brachymyrmex	Brachymyrmex cordemoyi	Brian Fisher	bfisher@calacademy.org	B.L.Fisher et al.	31-May-2005	Mauritius	Malagasy	Calebasses 600	Calebasses Mt.	-20.181	57.584	600	1w|100% EtOH|closed forest|Sent to M. Alex Smith for barcoding, U of Guelph BOX-0425
ASMA066-05	CASENT0057421-D01	BLF12160	615	BARCODE	EF609730			WSP-		31-May-2005	Brachymyrmex cordemoyi	Calebasses 600	Brachymyrmex	Brachymyrmex cordemoyi	Brian Fisher	bfisher@calacademy.org	B.L.Fisher et al.	31-May-2005	Mauritius	Malagasy	Calebasses 600	Calebasses Mt.	-20.181	57.584	600	1w|100% EtOH|closed forest|Sent to M. Alex Smith for barcoding, U of Guelph BOX-0425
ASMA067-05	CASENT0057422-D01	BLF12160	615	BARCODE	EF609727			WSP-		31-May-2005	Brachymyrmex cordemoyi	Calebasses 600	Brachymyrmex	Brachymyrmex cordemoyi	Brian Fisher	bfisher@calacademy.org	B.L.Fisher et al.	31-May-2005	Mauritius	Malagasy	Calebasses 600	Calebasses Mt.	-20.181	57.584	600	1w|100% EtOH|closed forest|Sent to M. Alex Smith for barcoding, U of Guelph BOX-0425
ASMA068-05	CASENT0057423-D01	BLF12160	615	BARCODE	EF609728			WSP-		31-May-2005	Brachymyrmex cordemoyi	Calebasses 600	Brachymyrmex	Brachymyrmex cordemoyi	Brian Fisher	bfisher@calacademy.org	B.L.Fisher et al.	31-May-2005	Mauritius	Malagasy	Calebasses 600	Calebasses Mt.	-20.181	57.584	600	1w|100% EtOH|closed forest|Sent to M. Alex Smith for barcoding, U of Guelph BOX-0425
ASMA069-05	CASENT0057424-D01	BLF12160	627	BARCODE	EF609732			WSP-		31-May-2005	Brachymyrmex cordemoyi	Calebasses 600	Brachymyrmex	Brachymyrmex cordemoyi	Brian Fisher	bfisher@calacademy.org	B.L.Fisher et al.	31-May-2005	Mauritius	Malagasy	Calebasses 600	Calebasses Mt.	-20.181	57.584	600	1w|100% EtOH|closed forest|Sent to M. Alex Smith for barcoding, U of Guelph BOX-0425
ASMA070-05	CASENT0057425-D01	BLF12160	627	BARCODE	EF609733			WSP-		31-May-2005	Brachymyrmex cordemoyi	Calebasses 600	Brachymyrmex	Brachymyrmex cordemoyi	Brian Fisher	bfisher@calacademy.org	B.L.Fisher et al.	31-May-2005	Mauritius	Malagasy	Calebasses 600	Calebasses Mt.	-20.181	57.584	600	1w|100% EtOH|closed forest|Sent to M. Alex Smith for barcoding, U of Guelph BOX-0425
ASMA073-05	CASENT0058944-D01	BLF12088	614	BARCODE	EF609734			WSP+		28-May-2005	Brachymyrmex cordemoyi	Cocotte 700	Brachymyrmex	Brachymyrmex cordemoyi	Brian Fisher	bfisher@calacademy.org	B.L.Fisher et al.	28-May-2005	Mauritius	Malagasy	Cocotte 700	Cocotte Mt.	-20.441	57.473	700	1w|100% EtOH|rainforest|Sent to M. Alex Smith for barcoding, U of Guelph BOX-0424
ASMA074-05	CASENT0058945-D01	BLF12088	614	BARCODE	EF609731			WSP-		28-May-2005	Brachymyrmex cordemoyi	Basin Blanc 480	Brachymyrmex	Brachymyrmex cordemoyi	Brian Fisher	bfisher@calacademy.org	B.L.Fisher et al.	28-May-2005	Mauritius	Malagasy	Basin Blanc 480	Basin Blanc	-20.453	57.478	480	1w|100% EtOH|rainforest|Sent to M. Alex Smith for barcoding, U of Guelph BOX-0424
ASMA081-05	CASENT0059320-D01	BLF12156	614	BARCODE	EF609738			WSP-		31-May-2005	Brachymyrmex cordemoyi	Ranobe MGF094	Brachymyrmex	Brachymyrmex cordemoyi	Brian Fisher	bfisher@calacademy.org	B.L.Fisher et al.	31-May-2005	Mauritius	Malagasy	Ranobe MGF094	Ranobe	-23.045	43.615	20	1w|100% EtOH|closed forest|Sent to M. Alex Smith for barcoding, U of Guelph BOX-0425
ASMA082-05	CASENT0059321-D01	BLF12156	615	BARCODE	EF609740			WSP-		31-May-2005	Brachymyrmex cordemoyi	Calebasses 600	Brachymyrmex	Brachymyrmex cordemoyi	Brian Fisher	bfisher@calacademy.org	B.L.Fisher et al.	31-May-2005	Mauritius	Malagasy	Calebasses 600	Calebasses Mt.	-20.181	57.584	600	1w|100% EtOH|closed forest|Sent to M. Alex Smith for barcoding, U of Guelph BOX-0425
ASMA083-05	CASENT0059322-D01	BLF12156	627	BARCODE	EF609737			WSP-		31-May-2005	Brachymyrmex cordemoyi	Calebasses 600	Brachymyrmex	Brachymyrmex cordemoyi	Brian Fisher	bfisher@calacademy.org	B.L.Fisher et al.	31-May-2005	Mauritius	Malagasy	Calebasses 600	Calebasses Mt.	-20.181	57.584	600	1w|100% EtOH|closed forest|Sent to M. Alex Smith for barcoding, U of Guelph BOX-0425
ASMA084-05	CASENT0059327-D01	BLF12154	617	BARCODE	EF609736			WSP-		31-May-2005	Brachymyrmex cordemoyi	Calebasses 600	Brachymyrmex	Brachymyrmex cordemoyi	Brian Fisher	bfisher@calacademy.org	B.L.Fisher et al.	31-May-2005	Mauritius	Malagasy	Calebasses 600	Calebasses Mt.	-20.181	57.584	600	1w|100% EtOH|closed forest|Sent to M. Alex Smith for barcoding, U of Guelph BOX-0425
ASMA085-05	CASENT0059352-D01	BLF12161	627	BARCODE	EF609739			WSP-		31-May-2005	Brachymyrmex cordemoyi	Calebasses 600	Brachymyrmex	Brachymyrmex cordemoyi	Brian Fisher	bfisher@calacademy.org	B.L.Fisher et al.	31-May-2005	Mauritius	Malagasy	Calebasses 600	Calebasses Mt.	-20.181	57.584	600	1w|100% EtOH|closed forest|Sent to M. Alex Smith for barcoding, U of Guelph BOX-0425
ASMA086-05	CASENT0059353-D01	BLF12161	627	BARCODE	EF609725			WSP-		31-May-2005	Brachymyrmex cordemoyi	Calebasses 600	Brachymyrmex	Brachymyrmex cordemoyi	Brian Fisher	bfisher@calacademy.org	B.L.Fisher et al.	31-May-2005	Mauritius	Malagasy	Calebasses 600	Calebasses Mt.	-20.181	57.584	600	1w|100% EtOH|closed forest|Sent to M. Alex Smith for barcoding, U of Guelph BOX-0425
ASMA087-05	CASENT0059354-D01	BLF12161	627	BARCODE	EF609729			WSP-		31-May-2005	Brachymyrmex cordemoyi	Calebasses 600	Brachymyrmex	Brachymyrmex cordemoyi	Brian Fisher	bfisher@calacademy.org	B.L.Fisher et al.	31-May-2005	Mauritius	Malagasy	Calebasses 600	Calebasses Mt.	-20.181	57.584	600	1w|100% EtOH|closed forest|Sent to M. Alex Smith for barcoding, U of Guelph BOX-0425
ASMA088-05	CASENT0059355-D01	BLF12161	627	BARCODE	EF609724			WSP-		31-May-2005	Brachymyrmex cordemoyi	Calebasses 600	Brachymyrmex	Brachymyrmex cordemoyi	Brian Fisher	bfisher@calacademy.org	B.L.Fisher et al.	31-May-2005	Mauritius	Malagasy	Calebasses 600	Calebasses Mt.	-20.181	57.584	600	1w|100% EtOH|closed forest|Sent to M. Alex Smith for barcoding, U of Guelph BOX-0425
ASMA089-05	CASENT0059356-D01	BLF12161	627	BARCODE	EF609721			WSP-		31-May-2005	Brachymyrmex cordemoyi	Calebasses 600	Brachymyrmex	Brachymyrmex cordemoyi	Brian Fisher	bfisher@calacademy.org	B.L.Fisher et al.	31-May-2005	Mauritius	Malagasy	Calebasses 600	Calebasses Mt.	-20.181	57.584	600	1w|100% EtOH|closed forest|Sent to M. Alex Smith for barcoding, U of Guelph BOX-0425
ASMA090-05	CASENT0059357-D01	BLF12161	613	BARCODE	EF609735			WSP-		31-May-2005	Brachymyrmex cordemoyi	Calebasses 600	Brachymyrmex	Brachymyrmex cordemoyi	Brian Fisher	bfisher@calacademy.org	B.L.Fisher et al.	31-May-2005	Mauritius	Malagasy	Calebasses 600	Calebasses Mt.	-20.181	57.584	600	1w|100% EtOH|closed forest|Sent to M. Alex Smith for barcoding, U of Guelph BOX-0425
ASMA109-05	CASENT0059598-D01	BLF12028	627	BARCODE	EF609742			WSP-		26-May-2005	Brachymyrmex cordemoyi	Pieter Both 770	Brachymyrmex	Brachymyrmex cordemoyi	Brian Fisher	bfisher@calacademy.org	B.L.Fisher et al.	26-May-2005	Mauritius	Malagasy	Pieter Both 770	Pieter Both Mt., Moka Range	-20.192	57.555	770	1dQ|100% EtOH|closed vegetation|Sent to M. Alex Smith for barcoding, U of Guelph BOX-0424
ASMA133-05	CASENT0059702-D01	BLF12110	627	BARCODE	EF609744			WSP-		28-May-2005	Brachymyrmex cordemoyi	Cocotte 700	Brachymyrmex	Brachymyrmex cordemoyi	Brian Fisher	bfisher@calacademy.org	B.L.Fisher et al.	28-May-2005	Mauritius	Malagasy	Cocotte 700	Cocotte Mt.	-20.441	57.473	700	1w|100% EtOH|rainforest|Sent to M. Alex Smith for barcoding, U of Guelph BOX-0424
ASMA134-05	CASENT0059703-D01	BLF12110	627	BARCODE	EF609743			WSP-		28-May-2005	Brachymyrmex cordemoyi	Cocotte 700	Brachymyrmex	Brachymyrmex cordemoyi	Brian Fisher	bfisher@calacademy.org	B.L.Fisher et al.	28-May-2005	Mauritius	Malagasy	Cocotte 700	Cocotte Mt.	-20.441	57.473	700	1w|100% EtOH|rainforest|Sent to M. Alex Smith for barcoding, U of Guelph BOX-0424
ASMA135-05	CASENT0059704-D01	BLF12110	627	BARCODE	EF609741			WSP+		28-May-2005	Brachymyrmex cordemoyi	Cocotte 700	Brachymyrmex	Brachymyrmex cordemoyi	Brian Fisher	bfisher@calacademy.org	B.L.Fisher et al.	28-May-2005	Mauritius	Malagasy	Cocotte 700	Cocotte Mt.	-20.441	57.473	700	1w|100% EtOH|rainforest|Sent to M. Alex Smith for barcoding, U of Guelph BOX-0424
ASMA136-05	CASENT0059705-D01	BLF12110	419	CO1	EF609722			WSP+		28-May-2005	Brachymyrmex cordemoyi	Cocotte 700	Brachymyrmex	Brachymyrmex cordemoyi	Brian Fisher	bfisher@calacademy.org	B.L.Fisher et al.	28-May-2005	Mauritius	Malagasy	Cocotte 700	Cocotte Mt.	-20.441	57.473	700	1w|100% EtOH|rainforest|Sent to M. Alex Smith for barcoding, U of Guelph BOX-0424
ASMA137-05	CASENT0059706-D01	BLF12110	605	BARCODE	EF609748			WSP-		28-May-2005	Brachymyrmex cordemoyi	Cocotte 700	Brachymyrmex	Brachymyrmex cordemoyi	Brian Fisher	bfisher@calacademy.org	B.L.Fisher et al.	28-May-2005	Mauritius	Malagasy	Cocotte 700	Cocotte Mt.	-20.441	57.473	700	1w|100% EtOH|rainforest|Sent to M. Alex Smith for barcoding, U of Guelph BOX-0424
ASMA138-05	CASENT0059707-D01	BLF12110	618	BARCODE	EF609745			WSP-		28-May-2005	Brachymyrmex cordemoyi	Cocotte 700	Brachymyrmex	Brachymyrmex cordemoyi	Brian Fisher	bfisher@calacademy.org	B.L.Fisher et al.	28-May-2005	Mauritius	Malagasy	Cocotte 700	Cocotte Mt.	-20.441	57.473	700	1w|100% EtOH|rainforest|Sent to M. Alex Smith for barcoding, U of Guelph BOX-0424
ASMA159-05	CASENT0059822-D01	BLF11999	627	BARCODE	EF609747			WSP-		25-May-2005	Brachymyrmex cordemoyi	Pouce 750	Brachymyrmex	Brachymyrmex cordemoyi	Brian Fisher	bfisher@calacademy.org	B.L.Fisher et al.	25-May-2005	Mauritius	Malagasy	Brise 200	Brise Mt., Bambous	-20.346	57.755	200	1w|100% EtOH|closed vegetation|Sent to M. Alex Smith for barcoding, U of Guelph BOX-0424
ASMA160-05	CASENT0059823-D01	BLF11999	622	BARCODE	EF609746			WSP-		25-May-2005	Brachymyrmex cordemoyi	Pouce 750	Brachymyrmex	Brachymyrmex cordemoyi	Brian Fisher	bfisher@calacademy.org	B.L.Fisher et al.	25-May-2005	Mauritius	Malagasy	Pouce 750	Le Pouce Mt., Moka Range	-20.198	57.529	750	1w|100% EtOH|closed vegetation|Sent to M. Alex Smith for barcoding, U of Guelph BOX-0424
ASMA161-05	CASENT0059824-D01	BLF11999	627	BARCODE	EF609723			WSP-		25-May-2005	Brachymyrmex cordemoyi	Pouce 750	Brachymyrmex	Brachymyrmex cordemoyi	Brian Fisher	bfisher@calacademy.org	B.L.Fisher et al.	25-May-2005	Mauritius	Malagasy	Pouce 750	Le Pouce Mt., Moka Range	-20.198	57.529	750	1w|100% EtOH|closed vegetation|Sent to M. Alex Smith for barcoding, U of Guelph BOX-0424
ASMA162-05	CASENT0059825-D01	BLF11999	0	Not Barcoded		EU490438		WSP-		25-May-2005	Brachymyrmex cordemoyi	Pouce 750	Brachymyrmex	Brachymyrmex cordemoyi	Brian Fisher	bfisher@calacademy.org	B.L.Fisher et al.	25-May-2005	Mauritius	Malagasy	Pouce 750	Le Pouce Mt., Moka Range	-20.198	57.529	750	1w|100% EtOH|closed vegetation|Sent to M. Alex Smith for barcoding, U of Guelph BOX-0424
ASMA163-05	CASENT0059826-D01	BLF11999	615	BARCODE	EF609749			WSP-		25-May-2005	Brachymyrmex cordemoyi	Pouce 750	Brachymyrmex	Brachymyrmex cordemoyi	Brian Fisher	bfisher@calacademy.org	B.L.Fisher et al.	25-May-2005	Mauritius	Malagasy	Pouce 750	Le Pouce Mt., Moka Range	-20.198	57.529	750	1w|100% EtOH|closed vegetation|Sent to M. Alex Smith for barcoding, U of Guelph BOX-0424
ASMA164-05	CASENT0059827-D01	BLF11999	627	BARCODE	EF609750			WSP-		25-May-2005	Brachymyrmex cordemoyi	Pouce 750	Brachymyrmex	Brachymyrmex cordemoyi	Brian Fisher	bfisher@calacademy.org	B.L.Fisher et al.	25-May-2005	Mauritius	Malagasy	Pouce 750	Le Pouce Mt., Moka Range	-20.198	57.529	750	1w|100% EtOH|closed vegetation|Sent to M. Alex Smith for barcoding, U of Guelph BOX-0424
ASMA177-05	CASENT0059876-D01	BLF12108	627	BARCODE	EF609755			WSP-		28-May-2005	Brachymyrmex cordemoyi	Cocotte 700	Brachymyrmex	Brachymyrmex cordemoyi	Brian Fisher	bfisher@calacademy.org	B.L.Fisher et al.	28-May-2005	Mauritius	Malagasy	Cocotte 700	Cocotte Mt.	-20.441	57.473	700	1w|100% EtOH|rainforest|Sent to M. Alex Smith for barcoding, U of Guelph BOX-0424
ASMA178-05	CASENT0059878-D01	BLF12108	627	BARCODE	EF609751			WSP-		28-May-2005	Brachymyrmex cordemoyi	Cocotte 700	Brachymyrmex	Brachymyrmex cordemoyi	Brian Fisher	bfisher@calacademy.org	B.L.Fisher et al.	28-May-2005	Mauritius	Malagasy	Cocotte 700	Cocotte Mt.	-20.441	57.473	700	1w|100% EtOH|rainforest|Sent to M. Alex Smith for barcoding, U of Guelph BOX-0424
ASMA179-05	CASENT0059879-D01	BLF12108	627	BARCODE	EF609752			WSP-		28-May-2005	Brachymyrmex cordemoyi	Cocotte 700	Brachymyrmex	Brachymyrmex cordemoyi	Brian Fisher	bfisher@calacademy.org	B.L.Fisher et al.	28-May-2005	Mauritius	Malagasy	Cocotte 700	Cocotte Mt.	-20.441	57.473	700	1w|100% EtOH|rainforest|Sent to M. Alex Smith for barcoding, U of Guelph BOX-0424
ASMA180-05	CASENT0059886-D01	BLF12104	627	BARCODE	EF609757			WSP+		28-May-2005	Brachymyrmex cordemoyi	Cocotte 700	Brachymyrmex	Brachymyrmex cordemoyi	Brian Fisher	bfisher@calacademy.org	B.L.Fisher et al.	28-May-2005	Mauritius	Malagasy	Cocotte 700	Cocotte Mt.	-20.441	57.473	700	1w|100% EtOH|rainforest|Sent to M. Alex Smith for barcoding, U of Guelph BOX-0424
ASMA181-05	CASENT0059887-D01	BLF12104	627	BARCODE	EF609756			WSP-		28-May-2005	Brachymyrmex cordemoyi	Cocotte 700	Brachymyrmex	Brachymyrmex cordemoyi	Brian Fisher	bfisher@calacademy.org	B.L.Fisher et al.	28-May-2005	Mauritius	Malagasy	Cocotte 700	Cocotte Mt.	-20.441	57.473	700	1w|100% EtOH|rainforest|Sent to M. Alex Smith for barcoding, U of Guelph BOX-0424
ASMA182-05	CASENT0059888-D01	BLF12104	605	BARCODE	EF609754			WSP-		28-May-2005	Brachymyrmex cordemoyi	Cocotte 700	Brachymyrmex	Brachymyrmex cordemoyi	Brian Fisher	bfisher@calacademy.org	B.L.Fisher et al.	28-May-2005	Mauritius	Malagasy	Cocotte 700	Cocotte Mt.	-20.441	57.473	700	1w|100% EtOH|rainforest|Sent to M. Alex Smith for barcoding, U of Guelph BOX-0424
ASMA183-05	CASENT0059889-D01	BLF12104	628	BARCODE	EF609759			WSP-		28-May-2005	Brachymyrmex cordemoyi	Cocotte 700	Brachymyrmex	Brachymyrmex cordemoyi	Brian Fisher	bfisher@calacademy.org	B.L.Fisher et al.	28-May-2005	Mauritius	Malagasy	Cocotte 700	Cocotte Mt.	-20.441	57.473	700	1w|100% EtOH|rainforest|Sent to M. Alex Smith for barcoding, U of Guelph BOX-0424
ASMA184-05	CASENT0059890-D01	BLF12104	627	BARCODE	EF609753			WSP-		28-May-2005	Brachymyrmex cordemoyi	Cocotte 700	Brachymyrmex	Brachymyrmex cordemoyi	Brian Fisher	bfisher@calacademy.org	B.L.Fisher et al.	28-May-2005	Mauritius	Malagasy	Cocotte 700	Cocotte Mt.	-20.441	57.473	700	1w|100% EtOH|rainforest|Sent to M. Alex Smith for barcoding, U of Guelph BOX-0424
ASMA185-05	CASENT0059891-D01	BLF12104	627	BARCODE	EF609758			WSP-		28-May-2005	Brachymyrmex cordemoyi	Cocotte 700	Brachymyrmex	Brachymyrmex cordemoyi	Brian Fisher	bfisher@calacademy.org	B.L.Fisher et al.	28-May-2005	Mauritius	Malagasy	Cocotte 700	Cocotte Mt.	-20.441	57.473	700	1w|100% EtOH|rainforest|Sent to M. Alex Smith for barcoding, U of Guelph BOX-0424
ASMA285-05	CASENT0060374-D01	BLF12085	614	BARCODE	EF609762			WSP-		28-May-2005	Brachymyrmex cordemoyi	Aigrettes 1	Brachymyrmex	Brachymyrmex cordemoyi	Brian Fisher	bfisher@calacademy.org	B.L.Fisher et al.	28-May-2005	Mauritius	Malagasy	Brise 200	Brise Mt., Bambous	-20.346	57.755	200	1w|100% EtOH|coastal scrub|Sent to M. Alex Smith for barcoding, U of Guelph BOX-0424
ASMA286-05	CASENT0060376-D01	BLF12085	296	CO1	EF609761			WSP-		28-May-2005	Brachymyrmex cordemoyi	Aigrettes 1	Brachymyrmex	Brachymyrmex cordemoyi	Brian Fisher	bfisher@calacademy.org	B.L.Fisher et al.	28-May-2005	Mauritius	Malagasy	Aigrettes 1	Ile aux Aigrettes	-20.419	57.73	1	1w|100% EtOH|coastal scrub|Sent to M. Alex Smith for barcoding, U of Guelph BOX-0424
ASMA287-05	CASENT0060377-D01	BLF12085	620	BARCODE	EF609760			WSP-		28-May-2005	Brachymyrmex cordemoyi	Aigrettes 1	Brachymyrmex	Brachymyrmex cordemoyi	Brian Fisher	bfisher@calacademy.org	B.L.Fisher et al.	28-May-2005	Mauritius	Malagasy	Aigrettes 1	Ile aux Aigrettes	-20.419	57.73	1	1w|100% EtOH|coastal scrub|Sent to M. Alex Smith for barcoding, U of Guelph BOX-0424
ASMA288-05	CASENT0060378-D01	BLF12085	587	BARCODE	EF609763			WSP-		28-May-2005	Brachymyrmex cordemoyi	Aigrettes 1	Brachymyrmex	Brachymyrmex cordemoyi	Brian Fisher	bfisher@calacademy.org	B.L.Fisher et al.	28-May-2005	Mauritius	Malagasy	Aigrettes 1	Ile aux Aigrettes	-20.419	57.73	1	1w|100% EtOH|coastal scrub|Sent to M. Alex Smith for barcoding, U of Guelph BOX-0424
ASMA289-05	CASENT0060379-D01	BLF12085	0	Not Barcoded		EU490446		WSP-		28-May-2005	Brachymyrmex cordemoyi	Aigrettes 1	Brachymyrmex	Brachymyrmex cordemoyi	Brian Fisher	bfisher@calacademy.org	B.L.Fisher et al.	28-May-2005	Mauritius	Malagasy	Aigrettes 1	Ile aux Aigrettes	-20.419	57.73	1	1w|100% EtOH|coastal scrub|Sent to M. Alex Smith for barcoding, U of Guelph BOX-0424
ASAMV037-06	CASENT0060593-D02	BLF12072	657	BARCODE	EF609666					27-May-2005	Brachymyrmex cordemoyi	Brise 200	Brachymyrmex	Brachymyrmex cordemoyi	Brian Fisher	bfisher@calacademy.org	B. L. Fisher et al.	27-May-2005	Mauritius		Brise 200	Brise Mt., Bambous	-20.346	57.755	200	BLF12072
ASMA022-05	CASENT0055899-D01	BLF12053	632	BARCODE	EU525187	EU490437		WSP-		27-May-2005	Brachymyrmex MU01	Camizard 375	Brachymyrmex	Brachymyrmex MU01	Brian Fisher	bfisher@calacademy.org	B.L.Fisher et al.	27-May-2005	Mauritius	Malagasy	Camizard 375	Camizard Mt., Bambous	-20.333	57.723	375	1w|100% EtOH|rainforest|Sent to M. Alex Smith for barcoding, U of Guelph BOX-0424
ASMA023-05	CASENT0055900-D01	BLF12053	623	BARCODE	EF609668			WSP-		27-May-2005	Brachymyrmex MU01	Camizard 375	Brachymyrmex	Brachymyrmex MU01	Brian Fisher	bfisher@calacademy.org	B.L.Fisher et al.	27-May-2005	Mauritius	Malagasy	Camizard 375	Camizard Mt., Bambous	-20.333	57.723	375	1w|100% EtOH|rainforest|Sent to M. Alex Smith for barcoding, U of Guelph BOX-0424
ASMA024-05	CASENT0055901-D01	BLF12053	615	BARCODE	EF609669			WSP-		27-May-2005	Brachymyrmex MU01	Camizard 375	Brachymyrmex	Brachymyrmex MU01	Brian Fisher	bfisher@calacademy.org	B.L.Fisher et al.	27-May-2005	Mauritius	Malagasy	Camizard 375	Camizard Mt., Bambous	-20.333	57.723	375	1w|100% EtOH|rainforest|Sent to M. Alex Smith for barcoding, U of Guelph BOX-0424
ASMA025-05	CASENT0055902-D01	BLF12053	623	BARCODE	EF609670			WSP+		27-May-2005	Brachymyrmex MU01	Camizard 375	Brachymyrmex	Brachymyrmex MU01	Brian Fisher	bfisher@calacademy.org	B.L.Fisher et al.	27-May-2005	Mauritius	Malagasy	Camizard 375	Camizard Mt., Bambous	-20.333	57.723	375	1w|100% EtOH|rainforest|Sent to M. Alex Smith for barcoding, U of Guelph BOX-0424
ASMA048-05	CASENT0056498-D01	BLF12117	615	BARCODE	EF609672			WSP-		29-May-2005	Brachymyrmex MU01	Black River 750	Brachymyrmex	Brachymyrmex MU01	Brian Fisher	bfisher@calacademy.org	B.L.Fisher et al.	29-May-2005	Mauritius	Malagasy	Black River 750	Petite Riviere Noire Mt.	-20.409	57.408	750	1w|100% EtOH|rainforest|Sent to M. Alex Smith for barcoding, U of Guelph BOX-0424
ASMA049-05	CASENT0056499-D01	BLF12117	615	BARCODE	EF609675			WSP-		29-May-2005	Brachymyrmex MU01	Black River 750	Brachymyrmex	Brachymyrmex MU01	Brian Fisher	bfisher@calacademy.org	B.L.Fisher et al.	29-May-2005	Mauritius	Malagasy	Black River 750	Petite Riviere Noire Mt.	-20.409	57.408	750	1w|100% EtOH|rainforest|Sent to M. Alex Smith for barcoding, U of Guelph BOX-0424
ASMA050-05	CASENT0056500-D01	BLF12117	463	CO1	EU525189			WSP-		29-May-2005	Brachymyrmex MU01	Black River 750	Brachymyrmex	Brachymyrmex MU01	Brian Fisher	bfisher@calacademy.org	B.L.Fisher et al.	29-May-2005	Mauritius	Malagasy	Black River 750	Petite Riviere Noire Mt.	-20.409	57.408	750	1w|100% EtOH|rainforest|Sent to M. Alex Smith for barcoding, U of Guelph BOX-0424
ASMA051-05	CASENT0056501-D01	BLF12117	615	BARCODE	EF609667			WSP-		29-May-2005	Brachymyrmex MU01	Black River 750	Brachymyrmex	Brachymyrmex MU01	Brian Fisher	bfisher@calacademy.org	B.L.Fisher et al.	29-May-2005	Mauritius	Malagasy	Black River 750	Petite Riviere Noire Mt.	-20.409	57.408	750	1w|100% EtOH|rainforest|Sent to M. Alex Smith for barcoding, U of Guelph BOX-0424
ASMA052-05	CASENT0056502-D01	BLF12117	615	BARCODE	EF609674			WSP-		29-May-2005	Brachymyrmex MU01	Black River 750	Brachymyrmex	Brachymyrmex MU01	Brian Fisher	bfisher@calacademy.org	B.L.Fisher et al.	29-May-2005	Mauritius	Malagasy	Black River 750	Petite Riviere Noire Mt.	-20.409	57.408	750	1w|100% EtOH|rainforest|Sent to M. Alex Smith for barcoding, U of Guelph BOX-0424
ASMA053-05	CASENT0056503-D01	BLF12117	615	BARCODE	EF609680			WSP-		29-May-2005	Brachymyrmex MU01	Black River 750	Brachymyrmex	Brachymyrmex MU01	Brian Fisher	bfisher@calacademy.org	B.L.Fisher et al.	29-May-2005	Mauritius	Malagasy	Black River 750	Petite Riviere Noire Mt.	-20.409	57.408	750	1w|100% EtOH|rainforest|Sent to M. Alex Smith for barcoding, U of Guelph BOX-0424
ASMA054-05	CASENT0056504-D01	BLF12119	615	BARCODE	EF609681			WSP-		29-May-2005	Brachymyrmex MU01	Black River 750	Brachymyrmex	Brachymyrmex MU01	Brian Fisher	bfisher@calacademy.org	B.L.Fisher et al.	29-May-2005	Mauritius	Malagasy	Black River 750	Petite Riviere Noire Mt.	-20.409	57.408	750	1w|100% EtOH|rainforest|Sent to M. Alex Smith for barcoding, U of Guelph BOX-0424
ASMA055-05	CASENT0056505-D01	BLF12119	279	CO1	EF609677			WSP-		29-May-2005	Brachymyrmex MU01	Black River 750	Brachymyrmex	Brachymyrmex MU01	Brian Fisher	bfisher@calacademy.org	B.L.Fisher et al.	29-May-2005	Mauritius	Malagasy	Black River 750	Petite Riviere Noire Mt.	-20.409	57.408	750	1w|100% EtOH|rainforest|Sent to M. Alex Smith for barcoding, U of Guelph BOX-0424
ASMA056-05	CASENT0056506-D01	BLF12119	615	BARCODE	EF609678			WSP+		29-May-2005	Brachymyrmex MU01	Black River 750	Brachymyrmex	Brachymyrmex MU01	Brian Fisher	bfisher@calacademy.org	B.L.Fisher et al.	29-May-2005	Mauritius	Malagasy	Black River 750	Petite Riviere Noire Mt.	-20.409	57.408	750	1w|100% EtOH|rainforest|Sent to M. Alex Smith for barcoding, U of Guelph BOX-0424
ASMA057-05	CASENT0056507-D01	BLF12119	278	CO1	EF609682			WSP-		29-May-2005	Brachymyrmex MU01	Black River 750	Brachymyrmex	Brachymyrmex MU01	Brian Fisher	bfisher@calacademy.org	B.L.Fisher et al.	29-May-2005	Mauritius	Malagasy	Black River 750	Petite Riviere Noire Mt.	-20.409	57.408	750	1w|100% EtOH|rainforest|Sent to M. Alex Smith for barcoding, U of Guelph BOX-0424
ASMA058-05	CASENT0056508-D01	BLF12119	657	BARCODE	EU525188			WSP-		29-May-2005	Brachymyrmex MU01	Black River 750	Brachymyrmex	Brachymyrmex MU01	Brian Fisher	bfisher@calacademy.org	B.L.Fisher et al.	29-May-2005	Mauritius	Malagasy	Black River 750	Petite Riviere Noire Mt.	-20.409	57.408	750	1w|100% EtOH|rainforest|Sent to M. Alex Smith for barcoding, U of Guelph BOX-0424
ASMA059-05	CASENT0057411-D01	BLF12162	615	BARCODE	EF609684			WSP+		31-May-2005	Brachymyrmex MU01	Ambondrobe 10	Brachymyrmex	Brachymyrmex MU01	Brian Fisher	bfisher@calacademy.org	B.L.Fisher et al.	31-May-2005	Mauritius	Malagasy	Ambondrobe 10	Ambondrobe, 41.1km 175deg Vohemar	-13.715	50.102	10	1w|100% EtOH|closed forest|Sent to M. Alex Smith for barcoding, U of Guelph BOX-0425
ASMA060-05	CASENT0057412-D01	BLF12162	627	BARCODE	EF609683			WSP+		31-May-2005	Brachymyrmex MU01	Calebasses 600	Brachymyrmex	Brachymyrmex MU01	Brian Fisher	bfisher@calacademy.org	B.L.Fisher et al.	31-May-2005	Mauritius	Malagasy	Calebasses 600	Calebasses Mt.	-20.181	57.584	600	1w|100% EtOH|closed forest|Sent to M. Alex Smith for barcoding, U of Guelph BOX-0425
ASMA061-05	CASENT0057413-D01	BLF12162	627	BARCODE	EF609679			WSP-		31-May-2005	Brachymyrmex MU01	Calebasses 600	Brachymyrmex	Brachymyrmex MU01	Brian Fisher	bfisher@calacademy.org	B.L.Fisher et al.	31-May-2005	Mauritius	Malagasy	Calebasses 600	Calebasses Mt.	-20.181	57.584	600	1w|100% EtOH|closed forest|Sent to M. Alex Smith for barcoding, U of Guelph BOX-0425
ASMA062-05	CASENT0057414-D01	BLF12162	627	BARCODE	EF609676			WSP-		31-May-2005	Brachymyrmex MU01	Calebasses 600	Brachymyrmex	Brachymyrmex MU01	Brian Fisher	bfisher@calacademy.org	B.L.Fisher et al.	31-May-2005	Mauritius	Malagasy	Calebasses 600	Calebasses Mt.	-20.181	57.584	600	1w|100% EtOH|closed forest|Sent to M. Alex Smith for barcoding, U of Guelph BOX-0425
ASMA063-05	CASENT0057415-D01	BLF12162	627	BARCODE	EF609673			WSP-		31-May-2005	Brachymyrmex MU01	Calebasses 600	Brachymyrmex	Brachymyrmex MU01	Brian Fisher	bfisher@calacademy.org	B.L.Fisher et al.	31-May-2005	Mauritius	Malagasy	Calebasses 600	Calebasses Mt.	-20.181	57.584	600	1w|100% EtOH|closed forest|Sent to M. Alex Smith for barcoding, U of Guelph BOX-0425
ASMA064-05	CASENT0057416-D01	BLF12162	627	BARCODE	EF609671			WSP+		31-May-2005	Brachymyrmex MU01	Calebasses 600	Brachymyrmex	Brachymyrmex MU01	Brian Fisher	bfisher@calacademy.org	B.L.Fisher et al.	31-May-2005	Mauritius	Malagasy	Calebasses 600	Calebasses Mt.	-20.181	57.584	600	1w|100% EtOH|closed forest|Sent to M. Alex Smith for barcoding, U of Guelph BOX-0425
ASMA097-05	CASENT0059546-D01	BLF12123	627	BARCODE	EF609686			WSP-		29-May-2005	Brachymyrmex MU01	Black River 750	Brachymyrmex	Brachymyrmex MU01	Brian Fisher	bfisher@calacademy.org	B.L.Fisher et al.	29-May-2005	Mauritius	Malagasy	Pouce 750	Le Pouce Mt., Moka Range	-20.198	57.529	750	1w|100% EtOH|rainforest|Sent to M. Alex Smith for barcoding, U of Guelph BOX-0425
ASMA098-05	CASENT0059547-D01	BLF12123	615	BARCODE	EF609685			WSP-		29-May-2005	Brachymyrmex MU01	Black River 750	Brachymyrmex	Brachymyrmex MU01	Brian Fisher	bfisher@calacademy.org	B.L.Fisher et al.	29-May-2005	Mauritius	Malagasy	Black River 750	Petite Riviere Noire Mt.	-20.409	57.408	750	1w|100% EtOH|rainforest|Sent to M. Alex Smith for barcoding, U of Guelph BOX-0425
ASMA099-05	CASENT0059548-D01	BLF12123	626	BARCODE	EF609689			WSP-		29-May-2005	Brachymyrmex MU01	Black River 750	Brachymyrmex	Brachymyrmex MU01	Brian Fisher	bfisher@calacademy.org	B.L.Fisher et al.	29-May-2005	Mauritius	Malagasy	Black River 750	Petite Riviere Noire Mt.	-20.409	57.408	750	1w|100% EtOH|rainforest|Sent to M. Alex Smith for barcoding, U of Guelph BOX-0425
ASMA100-05	CASENT0059549-D01	BLF12123	627	BARCODE	EF609687			WSP-		29-May-2005	Brachymyrmex MU01	Black River 750	Brachymyrmex	Brachymyrmex MU01	Brian Fisher	bfisher@calacademy.org	B.L.Fisher et al.	29-May-2005	Mauritius	Malagasy	Black River 750	Petite Riviere Noire Mt.	-20.409	57.408	750	1w|100% EtOH|rainforest|Sent to M. Alex Smith for barcoding, U of Guelph BOX-0425
ASMA101-05	CASENT0059550-D01	BLF12123	627	BARCODE	EF609688			WSP-		29-May-2005	Brachymyrmex MU01	Black River 750	Brachymyrmex	Brachymyrmex MU01	Brian Fisher	bfisher@calacademy.org	B.L.Fisher et al.	29-May-2005	Mauritius	Malagasy	Black River 750	Petite Riviere Noire Mt.	-20.409	57.408	750	1w|100% EtOH|rainforest|Sent to M. Alex Smith for barcoding, U of Guelph BOX-0425
ASMA155-05	CASENT0059782-D01	BLF12068	419	CO1	EF609690			WSP-		27-May-2005	Brachymyrmex MU01	Brise 200	Brachymyrmex	Brachymyrmex MU01	Brian Fisher	bfisher@calacademy.org	B.L.Fisher et al.	27-May-2005	Mauritius	Malagasy	Camizard 375	Camizard Mt., Bambous	-20.333	57.723	375	1w|100% EtOH|rainforest|Sent to M. Alex Smith for barcoding, U of Guelph BOX-0424
ASMA156-05	CASENT0059783-D01	BLF12068	614	BARCODE	EF609692			WSP+		27-May-2005	Brachymyrmex MU01	Brise 200	Brachymyrmex	Brachymyrmex MU01	Brian Fisher	bfisher@calacademy.org	B.L.Fisher et al.	27-May-2005	Mauritius	Malagasy	Brise 200	Brise Mt., Bambous	-20.346	57.755	200	1w|100% EtOH|rainforest|Sent to M. Alex Smith for barcoding, U of Guelph BOX-0424
ASMA157-05	CASENT0059784-D01	BLF12068	627	BARCODE	EF609691			WSP-		27-May-2005	Brachymyrmex MU01	Brise 200	Brachymyrmex	Brachymyrmex MU01	Brian Fisher	bfisher@calacademy.org	B.L.Fisher et al.	27-May-2005	Mauritius	Malagasy	Brise 200	Brise Mt., Bambous	-20.346	57.755	200	1w|100% EtOH|rainforest|Sent to M. Alex Smith for barcoding, U of Guelph BOX-0424
ASMA158-05	CASENT0059785-D01	BLF12068	627	BARCODE	EF609693			WSP-		27-May-2005	Brachymyrmex MU01	Brise 200	Brachymyrmex	Brachymyrmex MU01	Brian Fisher	bfisher@calacademy.org	B.L.Fisher et al.	27-May-2005	Mauritius	Malagasy	Brise 200	Brise Mt., Bambous	-20.346	57.755	200	1w|100% EtOH|rainforest|Sent to M. Alex Smith for barcoding, U of Guelph BOX-0424
ASMA165-05	CASENT0059859-D01	BLF12072	614	BARCODE	EF609695			WSP-		27-May-2005	Brachymyrmex MU01	Brise 200	Brachymyrmex	Brachymyrmex MU01	Brian Fisher	bfisher@calacademy.org	B.L.Fisher et al.	27-May-2005	Mauritius	Malagasy	Pouce 750	Le Pouce Mt., Moka Range	-20.198	57.529	750	1w|100% EtOH|rainforest|Sent to M. Alex Smith for barcoding, U of Guelph BOX-0424
ASMA166-05	CASENT0059860-D01	BLF12072	287	CO1	EF609696			WSP-		27-May-2005	Brachymyrmex MU01	Brise 200	Brachymyrmex	Brachymyrmex MU01	Brian Fisher	bfisher@calacademy.org	B.L.Fisher et al.	27-May-2005	Mauritius	Malagasy	Brise 200	Brise Mt., Bambous	-20.346	57.755	200	1w|100% EtOH|rainforest|Sent to M. Alex Smith for barcoding, U of Guelph BOX-0424
ASMA167-05	CASENT0059861-D01	BLF12072	623	BARCODE	EF609694			WSP-		27-May-2005	Brachymyrmex MU01	Brise 200	Brachymyrmex	Brachymyrmex MU01	Brian Fisher	bfisher@calacademy.org	B.L.Fisher et al.	27-May-2005	Mauritius	Malagasy	Brise 200	Brise Mt., Bambous	-20.346	57.755	200	1w|100% EtOH|rainforest|Sent to M. Alex Smith for barcoding, U of Guelph BOX-0424
ASMA168-05	CASENT0059862-D01	BLF12072	290	CO1	EF609697			WSP-		27-May-2005	Brachymyrmex MU01	Brise 200	Brachymyrmex	Brachymyrmex MU01	Brian Fisher	bfisher@calacademy.org	B.L.Fisher et al.	27-May-2005	Mauritius	Malagasy	Brise 200	Brise Mt., Bambous	-20.346	57.755	200	1w|100% EtOH|rainforest|Sent to M. Alex Smith for barcoding, U of Guelph BOX-0424
ASMA169-05	CASENT0059863-D01	BLF12072	0	Not Barcoded				WSP-		27-May-2005	Brachymyrmex MU01	Brise 200	Brachymyrmex	Brachymyrmex MU01	Brian Fisher	bfisher@calacademy.org	B.L.Fisher et al.	27-May-2005	Mauritius	Malagasy	Brise 200	Brise Mt., Bambous	-20.346	57.755	200	1w|100% EtOH|rainforest|Sent to M. Alex Smith for barcoding, U of Guelph BOX-0424
ASMA170-05	CASENT0059864-D01	BLF12072	627	BARCODE	EF609699			WSP-		27-May-2005	Brachymyrmex MU01	Brise 200	Brachymyrmex	Brachymyrmex MU01	Brian Fisher	bfisher@calacademy.org	B.L.Fisher et al.	27-May-2005	Mauritius	Malagasy	Brise 200	Brise Mt., Bambous	-20.346	57.755	200	1w|100% EtOH|rainforest|Sent to M. Alex Smith for barcoding, U of Guelph BOX-0424
ASMA186-05	CASENT0059915-D01	BLF12159	627	BARCODE	EF609698			WSP+		31-May-2005	Brachymyrmex MU01	Calebasses 600	Brachymyrmex	Brachymyrmex MU01	Brian Fisher	bfisher@calacademy.org	B.L.Fisher et al.	31-May-2005	Mauritius	Malagasy	Vatovavy 175	7.6 km 122deg Kianjavato, Foret Classee Vatovavy	-21.4	47.94	175	1w|100% EtOH|closed forest|Sent to M. Alex Smith for barcoding, U of Guelph BOX-0425
ASMA187-05	CASENT0059916-D01	BLF12159	627	BARCODE	EF609702			WSP+		31-May-2005	Brachymyrmex MU01	Calebasses 600	Brachymyrmex	Brachymyrmex MU01	Brian Fisher	bfisher@calacademy.org	B.L.Fisher et al.	31-May-2005	Mauritius	Malagasy	Calebasses 600	Calebasses Mt.	-20.181	57.584	600	1w|100% EtOH|closed forest|Sent to M. Alex Smith for barcoding, U of Guelph BOX-0425
ASMA188-05	CASENT0059917-D01	BLF12159	627	BARCODE	EF609700			WSP-		31-May-2005	Brachymyrmex MU01	Calebasses 600	Brachymyrmex	Brachymyrmex MU01	Brian Fisher	bfisher@calacademy.org	B.L.Fisher et al.	31-May-2005	Mauritius	Malagasy	Calebasses 600	Calebasses Mt.	-20.181	57.584	600	1w|100% EtOH|closed forest|Sent to M. Alex Smith for barcoding, U of Guelph BOX-0425
ASMA189-05	CASENT0059918-D01	BLF12159	627	BARCODE	EF609701			WSP-		31-May-2005	Brachymyrmex MU01	Calebasses 600	Brachymyrmex	Brachymyrmex MU01	Brian Fisher	bfisher@calacademy.org	B.L.Fisher et al.	31-May-2005	Mauritius	Malagasy	Calebasses 600	Calebasses Mt.	-20.181	57.584	600	1w|100% EtOH|closed forest|Sent to M. Alex Smith for barcoding, U of Guelph BOX-0425
ASMA190-05	CASENT0059919-D01	BLF12159	627	BARCODE	EF609703			WSP-		31-May-2005	Brachymyrmex MU01	Calebasses 600	Brachymyrmex	Brachymyrmex MU01	Brian Fisher	bfisher@calacademy.org	B.L.Fisher et al.	31-May-2005	Mauritius	Malagasy	Calebasses 600	Calebasses Mt.	-20.181	57.584	600	1w|100% EtOH|closed forest|Sent to M. Alex Smith for barcoding, U of Guelph BOX-0425
ASMA264-05	CASENT0060275-D01	BLF12072	605	BARCODE	EF609706			WSP-		27-May-2005	Brachymyrmex MU01	Brise 200	Brachymyrmex	Brachymyrmex MU01	Brian Fisher	bfisher@calacademy.org	B.L.Fisher et al.	27-May-2005	Mauritius	Malagasy	Brise 200	Brise Mt., Bambous	-20.346	57.755	200	1w|100% EtOH|rainforest|Sent to M. Alex Smith for barcoding, U of Guelph BOX-0424
ASMA265-05	CASENT0060276-D01	BLF12072	419	CO1	EF609705			WSP+		27-May-2005	Brachymyrmex MU01	Brise 200	Brachymyrmex	Brachymyrmex MU01	Brian Fisher	bfisher@calacademy.org	B.L.Fisher et al.	27-May-2005	Mauritius	Malagasy	Brise 200	Brise Mt., Bambous	-20.346	57.755	200	1w|100% EtOH|rainforest|Sent to M. Alex Smith for barcoding, U of Guelph BOX-0424
ASMA266-05	CASENT0060277-D01	BLF12072	599	BARCODE	EF609704			WSP-		27-May-2005	Brachymyrmex MU01	Brise 200	Brachymyrmex	Brachymyrmex MU01	Brian Fisher	bfisher@calacademy.org	B.L.Fisher et al.	27-May-2005	Mauritius	Malagasy	Brise 200	Brise Mt., Bambous	-20.346	57.755	200	1w|100% EtOH|rainforest|Sent to M. Alex Smith for barcoding, U of Guelph BOX-0424
ASMA267-05	CASENT0060278-D01	BLF12072	616	BARCODE	EF609707			WSP-		27-May-2005	Brachymyrmex MU01	Brise 200	Brachymyrmex	Brachymyrmex MU01	Brian Fisher	bfisher@calacademy.org	B.L.Fisher et al.	27-May-2005	Mauritius	Malagasy	Brise 200	Brise Mt., Bambous	-20.346	57.755	200	1w|100% EtOH|rainforest|Sent to M. Alex Smith for barcoding, U of Guelph BOX-0424
ASMA268-05	CASENT0060279-D01	BLF12072	621	BARCODE	EF609708			WSP-		27-May-2005	Brachymyrmex MU01	Brise 200	Brachymyrmex	Brachymyrmex MU01	Brian Fisher	bfisher@calacademy.org	B.L.Fisher et al.	27-May-2005	Mauritius	Malagasy	Brise 200	Brise Mt., Bambous	-20.346	57.755	200	1w|100% EtOH|rainforest|Sent to M. Alex Smith for barcoding, U of Guelph BOX-0424
ASMA269-05	CASENT0060280-D01	BLF12072	289	CO1	EF609709			WSP-		27-May-2005	Brachymyrmex MU01	Brise 200	Brachymyrmex	Brachymyrmex MU01	Brian Fisher	bfisher@calacademy.org	B.L.Fisher et al.	27-May-2005	Mauritius	Malagasy	Brise 200	Brise Mt., Bambous	-20.346	57.755	200	1w|100% EtOH|rainforest|Sent to M. Alex Smith for barcoding, U of Guelph BOX-0424
ASMA302-05	CASENT0060447-D01	BLF12072	613	BARCODE	EF609710			WSP-		27-May-2005	Brachymyrmex MU01	Brise 200	Brachymyrmex	Brachymyrmex MU01	Brian Fisher	bfisher@calacademy.org	B.L.Fisher et al.	27-May-2005	Mauritius	Malagasy	Brise 200	Brise Mt., Bambous	-20.346	57.755	200	1w|100% EtOH|rainforest|Sent to M. Alex Smith for barcoding, U of Guelph BOX-0424
ASMA303-05	CASENT0060448-D01	BLF12072	306	CO1	EF609711			WSP-		27-May-2005	Brachymyrmex MU01	Brise 200	Brachymyrmex	Brachymyrmex MU01	Brian Fisher	bfisher@calacademy.org	B.L.Fisher et al.	27-May-2005	Mauritius	Malagasy	Brise 200	Brise Mt., Bambous	-20.346	57.755	200	1w|100% EtOH|rainforest|Sent to M. Alex Smith for barcoding, U of Guelph BOX-0424
ASMA304-05	CASENT0060449-D01	BLF12072	620	BARCODE	EF609712			WSP-		27-May-2005	Brachymyrmex MU01	Brise 200	Brachymyrmex	Brachymyrmex MU01	Brian Fisher	bfisher@calacademy.org	B.L.Fisher et al.	27-May-2005	Mauritius	Malagasy	Brise 200	Brise Mt., Bambous	-20.346	57.755	200	1w|100% EtOH|rainforest|Sent to M. Alex Smith for barcoding, U of Guelph BOX-0424
ASMA305-05	CASENT0060450-D01	BLF12072	288	CO1	EF609713			WSP-		27-May-2005	Brachymyrmex MU01	Brise 200	Brachymyrmex	Brachymyrmex MU01	Brian Fisher	bfisher@calacademy.org	B.L.Fisher et al.	27-May-2005	Mauritius	Malagasy	Brise 200	Brise Mt., Bambous	-20.346	57.755	200	1w|100% EtOH|rainforest|Sent to M. Alex Smith for barcoding, U of Guelph BOX-0424
ASMA306-05	CASENT0060451-D01	BLF12072	0	Not Barcoded		EU490447		WSP-		27-May-2005	Brachymyrmex MU01	Brise 200	Brachymyrmex	Brachymyrmex MU01	Brian Fisher	bfisher@calacademy.org	B.L.Fisher et al.	27-May-2005	Mauritius	Malagasy	Brise 200	Brise Mt., Bambous	-20.346	57.755	200	1w|100% EtOH|rainforest|Sent to M. Alex Smith for barcoding, U of Guelph BOX-0424
ASMA307-05	CASENT0060452-D01	BLF12072	0	Not Barcoded				WSP-		27-May-2005	Brachymyrmex MU01	Brise 200	Brachymyrmex	Brachymyrmex MU01	Brian Fisher	bfisher@calacademy.org	B.L.Fisher et al.	27-May-2005	Mauritius	Malagasy	Brise 200	Brise Mt., Bambous	-20.346	57.755	200	1w|100% EtOH|rainforest|Sent to M. Alex Smith for barcoding, U of Guelph BOX-0424
ASMA329-05	CASENT0060588-D01	BLF12072	419	CO1	EF609714			WSP+		27-May-2005	Brachymyrmex MU01	Brise 200	Brachymyrmex	Brachymyrmex MU01	Brian Fisher	bfisher@calacademy.org	B.L.Fisher et al.	27-May-2005	Mauritius	Malagasy	Brise 200	Brise Mt., Bambous	-20.346	57.755	200	1w|100% EtOH|rainforest|Sent to M. Alex Smith for barcoding, U of Guelph BOX-0424
ASMA330-05	CASENT0060589-D01	BLF12072	610	BARCODE	EF609717			WSP+		27-May-2005	Brachymyrmex MU01	Brise 200	Brachymyrmex	Brachymyrmex MU01	Brian Fisher	bfisher@calacademy.org	B.L.Fisher et al.	27-May-2005	Mauritius	Malagasy	Brise 200	Brise Mt., Bambous	-20.346	57.755	200	1w|100% EtOH|rainforest|Sent to M. Alex Smith for barcoding, U of Guelph BOX-0424
ASMA331-05	CASENT0060590-D01	BLF12072	615	BARCODE	EF609716			WSP-		27-May-2005	Brachymyrmex MU01	Brise 200	Brachymyrmex	Brachymyrmex MU01	Brian Fisher	bfisher@calacademy.org	B.L.Fisher et al.	27-May-2005	Mauritius	Malagasy	Brise 200	Brise Mt., Bambous	-20.346	57.755	200	1w|100% EtOH|rainforest|Sent to M. Alex Smith for barcoding, U of Guelph BOX-0424
ASMA332-05	CASENT0060591-D01	BLF12072	612	BARCODE	EF609715			WSP-		27-May-2005	Brachymyrmex MU01	Brise 200	Brachymyrmex	Brachymyrmex MU01	Brian Fisher	bfisher@calacademy.org	B.L.Fisher et al.	27-May-2005	Mauritius	Malagasy	Brise 200	Brise Mt., Bambous	-20.346	57.755	200	1w|100% EtOH|rainforest|Sent to M. Alex Smith for barcoding, U of Guelph BOX-0424
ASMA333-05	CASENT0060592-D01	BLF12072	599	BARCODE	EF609719			WSP-		27-May-2005	Brachymyrmex MU01	Brise 200	Brachymyrmex	Brachymyrmex MU01	Brian Fisher	bfisher@calacademy.org	B.L.Fisher et al.	27-May-2005	Mauritius	Malagasy	Brise 200	Brise Mt., Bambous	-20.346	57.755	200	1w|100% EtOH|rainforest|Sent to M. Alex Smith for barcoding, U of Guelph BOX-0424
ASMA334-05	CASENT0060593-D01	CASENT0060593-D01	0	Not Barcoded		EU490448	EU518133	WSP-		27-May-2005	Brachymyrmex sp. Mau-01	Brise 200	Brachymyrmex	Brachymyrmex sp. Mau-01	Brian Fisher	bfisher@calacademy.org		27-May-2005	Mauritius	Brise Mt., Bambous		Brise 200	-20.3455	57.7547
ASMA342-05	CASENT0060633-D01	BLF12091	618	BARCODE	EF609720			WSP+		28-May-2005	Brachymyrmex MU01	Cocotte 700	Brachymyrmex	Brachymyrmex MU01	Brian Fisher	bfisher@calacademy.org	B.L.Fisher et al.	28-May-2005	Mauritius	Malagasy	Cocotte 700	Cocotte Mt.	-20.441	57.473	700	1m|100% EtOH|rainforest|Sent to M. Alex Smith for barcoding, U of Guelph BOX-0424
ASMA040-05	CASENT0056472-D01	BLF12114	496	CO1	EF609765			WSP-		29-May-2005	Camponotus aurosus	Antsahabe 550	Camponotus	Camponotus aurosus	Brian Fisher	bfisher@calacademy.org	B.L.Fisher et al.	29-May-2005	Mauritius	Malagasy	Antsahabe 550	Foret d` Antsahabe, 11.4km 275deg W Daraina	-13.212	49.557	550	1w|100% EtOH|rainforest|Sent to M. Alex Smith for barcoding, U of Guelph BOX-0425
ASMA041-05	CASENT0056473-D01	BLF12114	626	BARCODE	EF609764			WSP-		29-May-2005	Camponotus aurosus	Black River 750	Camponotus	Camponotus aurosus	Brian Fisher	bfisher@calacademy.org	B.L.Fisher et al.	29-May-2005	Mauritius	Malagasy	Black River 750	Petite Riviere Noire Mt.	-20.409	57.408	750	1w|100% EtOH|rainforest|Sent to M. Alex Smith for barcoding, U of Guelph BOX-0425
ASMA042-05	CASENT0056474-D01	BLF12114	626	BARCODE	EF609768			WSP-		29-May-2005	Camponotus aurosus	Black River 750	Camponotus	Camponotus aurosus	Brian Fisher	bfisher@calacademy.org	B.L.Fisher et al.	29-May-2005	Mauritius	Malagasy	Black River 750	Petite Riviere Noire Mt.	-20.409	57.408	750	1w|100% EtOH|rainforest|Sent to M. Alex Smith for barcoding, U of Guelph BOX-0425
ASMA043-05	CASENT0056475-D01	BLF12114	626	BARCODE	EF609767			WSP-		29-May-2005	Camponotus aurosus	Black River 750	Camponotus	Camponotus aurosus	Brian Fisher	bfisher@calacademy.org	B.L.Fisher et al.	29-May-2005	Mauritius	Malagasy	Black River 750	Petite Riviere Noire Mt.	-20.409	57.408	750	1w|100% EtOH|rainforest|Sent to M. Alex Smith for barcoding, U of Guelph BOX-0425
ASMA044-05	CASENT0056476-D01	BLF12114	628	BARCODE	EF609766			WSP-		29-May-2005	Camponotus aurosus	Black River 750	Camponotus	Camponotus aurosus	Brian Fisher	bfisher@calacademy.org	B.L.Fisher et al.	29-May-2005	Mauritius	Malagasy	Black River 750	Petite Riviere Noire Mt.	-20.409	57.408	750	1w|100% EtOH|rainforest|Sent to M. Alex Smith for barcoding, U of Guelph BOX-0425
ASMA045-05	CASENT0056477-D01	BLF12114	628	BARCODE	EF609769			WSP-		29-May-2005	Camponotus aurosus	Black River 750	Camponotus	Camponotus aurosus	Brian Fisher	bfisher@calacademy.org	B.L.Fisher et al.	29-May-2005	Mauritius	Malagasy	Black River 750	Petite Riviere Noire Mt.	-20.409	57.408	750	1w|100% EtOH|rainforest|Sent to M. Alex Smith for barcoding, U of Guelph BOX-0425
ASMA046-05	CASENT0056478-D01	BLF12120	611	BARCODE	EF609771			WSP-		29-May-2005	Camponotus aurosus	Black River 750	Camponotus	Camponotus aurosus	Brian Fisher	bfisher@calacademy.org	B.L.Fisher et al.	29-May-2005	Mauritius	Malagasy	Black River 750	Petite Riviere Noire Mt.	-20.409	57.408	750	1w|100% EtOH|rainforest|Sent to M. Alex Smith for barcoding, U of Guelph BOX-0425
ASMA047-05	CASENT0056479-D01	BLF12120	628	BARCODE	EF609770			WSP-		29-May-2005	Camponotus aurosus	Black River 750	Camponotus	Camponotus aurosus	Brian Fisher	bfisher@calacademy.org	B.L.Fisher et al.	29-May-2005	Mauritius	Malagasy	Black River 750	Petite Riviere Noire Mt.	-20.409	57.408	750	1w|100% EtOH|rainforest|Sent to M. Alex Smith for barcoding, U of Guelph BOX-0425
ASMA006-05	CASENT0055768-D01	BLF12080	626	BARCODE	EF609774			WSP-		28-May-2005	Camponotus grandidieri	Aigrettes 1	Camponotus	Camponotus grandidieri	Brian Fisher	bfisher@calacademy.org	B.L.Fisher et al.	28-May-2005	Mauritius	Malagasy	Aigrettes 1	Ile aux Aigrettes	-20.419	57.73	1	1w|100% EtOH|coastal scrub|Sent to M. Alex Smith for barcoding, U of Guelph BOX-0425
ASMA007-05	CASENT0055769-D01	BLF12080	614	BARCODE	EF609772			WSP-		28-May-2005	Camponotus grandidieri	Aigrettes 1	Camponotus	Camponotus grandidieri	Brian Fisher	bfisher@calacademy.org	B.L.Fisher et al.	28-May-2005	Mauritius	Malagasy	Aigrettes 1	Ile aux Aigrettes	-20.419	57.73	1	1w|100% EtOH|coastal scrub|Sent to M. Alex Smith for barcoding, U of Guelph BOX-0425
ASMA008-05	CASENT0055770-D01	BLF12080	611	BARCODE	EF609773			WSP-		28-May-2005	Camponotus grandidieri	Aigrettes 1	Camponotus	Camponotus grandidieri	Brian Fisher	bfisher@calacademy.org	B.L.Fisher et al.	28-May-2005	Mauritius	Malagasy	Aigrettes 1	Ile aux Aigrettes	-20.419	57.73	1	1w|100% EtOH|coastal scrub|Sent to M. Alex Smith for barcoding, U of Guelph BOX-0425
ASMA009-05	CASENT0055771-D01	BLF12080	620	BARCODE	EF609775			WSP-		28-May-2005	Camponotus grandidieri	Aigrettes 1	Camponotus	Camponotus grandidieri	Brian Fisher	bfisher@calacademy.org	B.L.Fisher et al.	28-May-2005	Mauritius	Malagasy	Aigrettes 1	Ile aux Aigrettes	-20.419	57.73	1	1w|100% EtOH|coastal scrub|Sent to M. Alex Smith for barcoding, U of Guelph BOX-0425
ASMA001-05	CASENT0055750-D01	BLF12086	615	BARCODE	EF609776			WSP-		28-May-2005	Camponotus maculatus	Pouce 750	Camponotus	Camponotus maculatus	Brian Fisher	bfisher@calacademy.org	B.L.Fisher et al.	28-May-2005	Mauritius	Malagasy	Pouce 750	Le Pouce Mt., Moka Range	-20.198	57.529	750	1w|100% EtOH|road side|Sent to M. Alex Smith for barcoding, U of Guelph BOX-0425
ASMA002-05	CASENT0055751-D01	BLF12086	615	BARCODE	EF609777			WSP-		28-May-2005	Camponotus maculatus	Esny 1	Camponotus	Camponotus maculatus	Brian Fisher	bfisher@calacademy.org	B.L.Fisher et al.	28-May-2005	Mauritius	Malagasy	Esny 1	Pte d` Esny	-20.425	57.724	1	1w|100% EtOH|road side|Sent to M. Alex Smith for barcoding, U of Guelph BOX-0425
ASMA003-05	CASENT0055752-D01	BLF12086	581	BARCODE	EF609778			WSP-		28-May-2005	Camponotus maculatus	Esny 1	Camponotus	Camponotus maculatus	Brian Fisher	bfisher@calacademy.org	B.L.Fisher et al.	28-May-2005	Mauritius	Malagasy	Esny 1	Pte d` Esny	-20.425	57.724	1	1w|100% EtOH|road side|Sent to M. Alex Smith for barcoding, U of Guelph BOX-0425
ASMA004-05	CASENT0055753-D01	BLF12086	590	BARCODE	EF609780			WSP-		28-May-2005	Camponotus maculatus	Esny 1	Camponotus	Camponotus maculatus	Brian Fisher	bfisher@calacademy.org	B.L.Fisher et al.	28-May-2005	Mauritius	Malagasy	Esny 1	Pte d` Esny	-20.425	57.724	1	1w|100% EtOH|road side|Sent to M. Alex Smith for barcoding, U of Guelph BOX-0425
ASMA005-05	CASENT0055754-D01	BLF12086	538	BARCODE	EF609779			WSP-		28-May-2005	Camponotus maculatus	Esny 1	Camponotus	Camponotus maculatus	Brian Fisher	bfisher@calacademy.org	B.L.Fisher et al.	28-May-2005	Mauritius	Malagasy	Esny 1	Pte d` Esny	-20.425	57.724	1	1w|100% EtOH|road side|Sent to M. Alex Smith for barcoding, U of Guelph BOX-0425
ASMA191-05	CASENT0060052-D01	BLF12072	627	BARCODE	EF609781			WSP+		27-May-2005	Cardiocondyla wroughtonii	Brise 200	Cardiocondyla	Cardiocondyla wroughtonii	Brian Fisher	bfisher@calacademy.org	B.L.Fisher et al.	27-May-2005	Mauritius	Malagasy	Vatovavy 175	7.6 km 122deg Kianjavato, Foret Classee Vatovavy	-21.4	47.94	175	1w|100% EtOH|rainforest|Sent to M. Alex Smith for barcoding, U of Guelph BOX-0425
ASMA201-05	CASENT0060067-D01	BLF12072	310	CO1	EF609902					27-May-2005	Carebara MU01	Brise 200	Carebara	Carebara MU01	Brian Fisher	bfisher@calacademy.org	B.L.Fisher et al.	27-May-2005	Mauritius	Malagasy	Brise 200	Brise Mt., Bambous	-20.346	57.755	200	1w|100% EtOH|rainforest|Sent to M. Alex Smith for barcoding, U of Guelph BOX-0426
ASMA202-05	CASENT0060068-D01	BLF12072	337	CO1	EF609900					27-May-2005	Carebara MU01	Brise 200	Carebara	Carebara MU01	Brian Fisher	bfisher@calacademy.org	B.L.Fisher et al.	27-May-2005	Mauritius	Malagasy	Brise 200	Brise Mt., Bambous	-20.346	57.755	200	1w|100% EtOH|rainforest|Sent to M. Alex Smith for barcoding, U of Guelph BOX-0426
ASMA203-05	CASENT0060069-D01	BLF12072	322	CO1	EF609901					27-May-2005	Carebara MU01	Brise 200	Carebara	Carebara MU01	Brian Fisher	bfisher@calacademy.org	B.L.Fisher et al.	27-May-2005	Mauritius	Malagasy	Brise 200	Brise Mt., Bambous	-20.346	57.755	200	1w|100% EtOH|rainforest|Sent to M. Alex Smith for barcoding, U of Guelph BOX-0426
ASMA205-05	CASENT0060072-D01	BLF12072	246	CO1	EF609904					27-May-2005	Carebara MU01	Brise 200	Carebara	Carebara MU01	Brian Fisher	bfisher@calacademy.org	B.L.Fisher et al.	27-May-2005	Mauritius	Malagasy	Brise 200	Brise Mt., Bambous	-20.346	57.755	200	1w|100% EtOH|rainforest|Sent to M. Alex Smith for barcoding, U of Guelph BOX-0426
ASMA279-05	CASENT0060366-D01	BLF12072	419	CO1	EF609906					27-May-2005	Carebara MU01	Brise 200	Carebara	Carebara MU01	Brian Fisher	bfisher@calacademy.org	B.L.Fisher et al.	27-May-2005	Mauritius	Malagasy	Brise 200	Brise Mt., Bambous	-20.346	57.755	200	1w|100% EtOH|rainforest|Sent to M. Alex Smith for barcoding, U of Guelph BOX-0426
ASMA280-05	CASENT0060367-D01	BLF12072	419	CO1	EF609907					27-May-2005	Carebara MU01	Brise 200	Carebara	Carebara MU01	Brian Fisher	bfisher@calacademy.org	B.L.Fisher et al.	27-May-2005	Mauritius	Malagasy	Brise 200	Brise Mt., Bambous	-20.346	57.755	200	1w|100% EtOH|rainforest|Sent to M. Alex Smith for barcoding, U of Guelph BOX-0426
ASMA281-05	CASENT0060368-D01	BLF12072	295	CO1	EF609910					27-May-2005	Carebara MU01	Brise 200	Carebara	Carebara MU01	Brian Fisher	bfisher@calacademy.org	B.L.Fisher et al.	27-May-2005	Mauritius	Malagasy	Brise 200	Brise Mt., Bambous	-20.346	57.755	200	1w|100% EtOH|rainforest|Sent to M. Alex Smith for barcoding, U of Guelph BOX-0426
ASMA282-05	CASENT0060369-D01	BLF12072	0	Not Barcoded		EU490445		WSP-		27-May-2005	Carebara MU01	Brise 200	Carebara	Carebara MU01	Brian Fisher	bfisher@calacademy.org	B.L.Fisher et al.	27-May-2005	Mauritius	Malagasy	Brise 200	Brise Mt., Bambous	-20.346	57.755	200	1w|100% EtOH|rainforest|Sent to M. Alex Smith for barcoding, U of Guelph BOX-0426
ASMA283-05	CASENT0060370-D01	BLF12072	419	CO1	EF609908					27-May-2005	Carebara MU01	Brise 200	Carebara	Carebara MU01	Brian Fisher	bfisher@calacademy.org	B.L.Fisher et al.	27-May-2005	Mauritius	Malagasy	Brise 200	Brise Mt., Bambous	-20.346	57.755	200	1w|100% EtOH|rainforest|Sent to M. Alex Smith for barcoding, U of Guelph BOX-0426
ASMA284-05	CASENT0060371-D01	BLF12072	419	CO1	EF609909					27-May-2005	Carebara MU01	Brise 200	Carebara	Carebara MU01	Brian Fisher	bfisher@calacademy.org	B.L.Fisher et al.	27-May-2005	Mauritius	Malagasy	Brise 200	Brise Mt., Bambous	-20.346	57.755	200	1w|100% EtOH|rainforest|Sent to M. Alex Smith for barcoding, U of Guelph BOX-0426
ASMA308-05	CASENT0060524-D01	BLF12072	400	CO1	EF609905					27-May-2005	Carebara MU01	Brise 200	Carebara	Carebara MU01	Brian Fisher	bfisher@calacademy.org	B.L.Fisher et al.	27-May-2005	Mauritius	Malagasy	Brise 200	Brise Mt., Bambous	-20.346	57.755	200	1w|100% EtOH|rainforest|Sent to M. Alex Smith for barcoding, U of Guelph BOX-0426
ASMA309-05	CASENT0060525-D01	BLF12072	259	CO1	EU525190			WSP-		27-May-2005	Carebara MU01	Brise 200	Carebara	Carebara MU01	Brian Fisher	bfisher@calacademy.org	B.L.Fisher et al.	27-May-2005	Mauritius	Malagasy	Brise 200	Brise Mt., Bambous	-20.346	57.755	200	1w|100% EtOH|rainforest|Sent to M. Alex Smith for barcoding, U of Guelph BOX-0426
ASMA310-05	CASENT0060526-D01	BLF12072	407	CO1	EF609911					27-May-2005	Carebara MU01	Brise 200	Carebara	Carebara MU01	Brian Fisher	bfisher@calacademy.org	B.L.Fisher et al.	27-May-2005	Mauritius	Malagasy	Brise 200	Brise Mt., Bambous	-20.346	57.755	200	1w|100% EtOH|rainforest|Sent to M. Alex Smith for barcoding, U of Guelph BOX-0426
ASMA311-05	CASENT0060527-D01	BLF12072	0	Not Barcoded				WSP-		27-May-2005	Carebara MU01	Brise 200	Carebara	Carebara MU01	Brian Fisher	bfisher@calacademy.org	B.L.Fisher et al.	27-May-2005	Mauritius	Malagasy	Brise 200	Brise Mt., Bambous	-20.346	57.755	200	1w|100% EtOH|rainforest|Sent to M. Alex Smith for barcoding, U of Guelph BOX-0426
ASMA312-05	CASENT0060528-D01	BLF12072	365	CO1	EF609912					27-May-2005	Carebara MU01	Brise 200	Carebara	Carebara MU01	Brian Fisher	bfisher@calacademy.org	B.L.Fisher et al.	27-May-2005	Mauritius	Malagasy	Brise 200	Brise Mt., Bambous	-20.346	57.755	200	1w|100% EtOH|rainforest|Sent to M. Alex Smith for barcoding, U of Guelph BOX-0426
ASMA313-05	CASENT0060529-D01	BLF12072	407	CO1	EF609913					27-May-2005	Carebara MU01	Brise 200	Carebara	Carebara MU01	Brian Fisher	bfisher@calacademy.org	B.L.Fisher et al.	27-May-2005	Mauritius	Malagasy	Brise 200	Brise Mt., Bambous	-20.346	57.755	200	1w|100% EtOH|rainforest|Sent to M. Alex Smith for barcoding, U of Guelph BOX-0426
ASMA355-05	CASENT0060665-D01	BLF12072	292	CO1	EU525194			WSP-		27-May-2005	Carebara MU01	Brise 200	Carebara	Carebara MU01	Brian Fisher	bfisher@calacademy.org	B.L.Fisher et al.	27-May-2005	Mauritius	Malagasy	Brise 200	Brise Mt., Bambous	-20.346	57.755	200	1w|100% EtOH|rainforest|Sent to M. Alex Smith for barcoding, U of Guelph BOX-0427
ASMA356-05	CASENT0060666-D01	BLF12072	288	CO1	EU525196			WSP-		27-May-2005	Carebara MU01	Brise 200	Carebara	Carebara MU01	Brian Fisher	bfisher@calacademy.org	B.L.Fisher et al.	27-May-2005	Mauritius	Malagasy	Brise 200	Brise Mt., Bambous	-20.346	57.755	200	1w|100% EtOH|rainforest|Sent to M. Alex Smith for barcoding, U of Guelph BOX-0427
ASMA357-05	CASENT0060667-D01	BLF12072	0	Not Barcoded				WSP-		27-May-2005	Carebara MU01	Brise 200	Carebara	Carebara MU01	Brian Fisher	bfisher@calacademy.org	B.L.Fisher et al.	27-May-2005	Mauritius	Malagasy	Brise 200	Brise Mt., Bambous	-20.346	57.755	200	1w|100% EtOH|rainforest|Sent to M. Alex Smith for barcoding, U of Guelph BOX-0427
ASMA358-05	CASENT0060668-D01	BLF12072	388	CO1	EF609914			WSP-		27-May-2005	Carebara MU01	Brise 200	Carebara	Carebara MU01	Brian Fisher	bfisher@calacademy.org	B.L.Fisher et al.	27-May-2005	Mauritius	Malagasy	Brise 200	Brise Mt., Bambous	-20.346	57.755	200	1w|100% EtOH|rainforest|Sent to M. Alex Smith for barcoding, U of Guelph BOX-0427
ASMA359-05	CASENT0060669-D01	BLF12072	293	CO1	EU525191			WSP-		27-May-2005	Carebara MU01	Brise 200	Carebara	Carebara MU01	Brian Fisher	bfisher@calacademy.org	B.L.Fisher et al.	27-May-2005	Mauritius	Malagasy	Brise 200	Brise Mt., Bambous	-20.346	57.755	200	1w|100% EtOH|rainforest|Sent to M. Alex Smith for barcoding, U of Guelph BOX-0427
ASMA360-05	CASENT0060670-D01	BLF12072	281	CO1	EU525198			WSP-		27-May-2005	Carebara MU01	Brise 200	Carebara	Carebara MU01	Brian Fisher	bfisher@calacademy.org	B.L.Fisher et al.	27-May-2005	Mauritius	Malagasy	Brise 200	Brise Mt., Bambous	-20.346	57.755	200	1w|100% EtOH|rainforest|Sent to M. Alex Smith for barcoding, U of Guelph BOX-0427
ASMA371-05	CASENT0060722-D01	BLF12085	292	CO1	EU525195			WSP-		28-May-2005	Carebara MU01	Aigrettes 1	Carebara	Carebara MU01	Brian Fisher	bfisher@calacademy.org	B.L.Fisher et al.	28-May-2005	Mauritius	Malagasy	Aigrettes 1	Ile aux Aigrettes	-20.419	57.73	1	1w|100% EtOH|coastal scrub|Sent to M. Alex Smith for barcoding, U of Guelph BOX-0427
ASMA372-05	CASENT0060723-D01	BLF12085	293	CO1	EU525192			WSP-		28-May-2005	Carebara MU01	Aigrettes 1	Carebara	Carebara MU01	Brian Fisher	bfisher@calacademy.org	B.L.Fisher et al.	28-May-2005	Mauritius	Malagasy	Aigrettes 1	Ile aux Aigrettes	-20.419	57.73	1	1w|100% EtOH|coastal scrub|Sent to M. Alex Smith for barcoding, U of Guelph BOX-0427
ASMA373-05	CASENT0060724-D01	BLF12085	281	CO1	EU525199			WSP-		28-May-2005	Carebara MU01	Aigrettes 1	Carebara	Carebara MU01	Brian Fisher	bfisher@calacademy.org	B.L.Fisher et al.	28-May-2005	Mauritius	Malagasy	Aigrettes 1	Ile aux Aigrettes	-20.419	57.73	1	1w|100% EtOH|coastal scrub|Sent to M. Alex Smith for barcoding, U of Guelph BOX-0427
ASMA374-05	CASENT0060725-D01	BLF12085	287	CO1	EU525197			WSP-		28-May-2005	Carebara MU01	Aigrettes 1	Carebara	Carebara MU01	Brian Fisher	bfisher@calacademy.org	B.L.Fisher et al.	28-May-2005	Mauritius	Malagasy	Aigrettes 1	Ile aux Aigrettes	-20.419	57.73	1	1w|100% EtOH|coastal scrub|Sent to M. Alex Smith for barcoding, U of Guelph BOX-0427
ASMA375-05	CASENT0060726-D01	BLF12085	293	CO1	EU525193			WSP-		28-May-2005	Carebara MU01	Aigrettes 1	Carebara	Carebara MU01	Brian Fisher	bfisher@calacademy.org	B.L.Fisher et al.	28-May-2005	Mauritius	Malagasy	Aigrettes 1	Ile aux Aigrettes	-20.419	57.73	1	1w|100% EtOH|coastal scrub|Sent to M. Alex Smith for barcoding, U of Guelph BOX-0427
ASMA376-05	CASENT0060727-D01	BLF12085	620	BARCODE	EF609915			WSP-		28-May-2005	Carebara MU01	Aigrettes 1	Carebara	Carebara MU01	Brian Fisher	bfisher@calacademy.org	B.L.Fisher et al.	28-May-2005	Mauritius	Malagasy	Aigrettes 1	Ile aux Aigrettes	-20.419	57.73	1	1w|100% EtOH|coastal scrub|Sent to M. Alex Smith for barcoding, U of Guelph BOX-0427
ASAMV040-06	CASENT0060727-D02	BLF12085	657	BARCODE	EF609899					28-May-2005	Carebara MU01	Aigrettes 1	Carebara	Carebara MU01	Brian Fisher	bfisher@calacademy.org	B.L.Fisher et al.	28-May-2005	Mauritius	Malagasy	Aigrettes 1	Ile aux Aigrettes	-20.419	57.73	1	4w|100% EtOH|coastal scrub|Sent to M. Alex Smith for barcoding, U of Guelph BOX-0624
ASMA129-05	CASENT0059680-D01	BLF12057	626	BARCODE	EF609785			WSP-		27-May-2005	Cerapachys biroi	Camizard 375	Cerapachys	Cerapachys biroi	Brian Fisher	bfisher@calacademy.org	B.L.Fisher et al.	27-May-2005	Mauritius	Malagasy	Camizard 375	Camizard Mt., Bambous	-20.333	57.723	375	1w|100% EtOH|rainforest|Sent to M. Alex Smith for barcoding, U of Guelph BOX-0425
ASMA130-05	CASENT0059681-D01	BLF12057	626	BARCODE	EF609784			WSP-		27-May-2005	Cerapachys biroi	Camizard 375	Cerapachys	Cerapachys biroi	Brian Fisher	bfisher@calacademy.org	B.L.Fisher et al.	27-May-2005	Mauritius	Malagasy	Camizard 375	Camizard Mt., Bambous	-20.333	57.723	375	1w|100% EtOH|rainforest|Sent to M. Alex Smith for barcoding, U of Guelph BOX-0425
ASMA131-05	CASENT0059682-D01	BLF12057	626	BARCODE	EF609783			WSP-		27-May-2005	Cerapachys biroi	Camizard 375	Cerapachys	Cerapachys biroi	Brian Fisher	bfisher@calacademy.org	B.L.Fisher et al.	27-May-2005	Mauritius	Malagasy	Camizard 375	Camizard Mt., Bambous	-20.333	57.723	375	1w|100% EtOH|rainforest|Sent to M. Alex Smith for barcoding, U of Guelph BOX-0425
ASMA132-05	CASENT0059683-D01	BLF12057	626	BARCODE	EF609782			WSP-		27-May-2005	Cerapachys biroi	Camizard 375	Cerapachys	Cerapachys biroi	Brian Fisher	bfisher@calacademy.org	B.L.Fisher et al.	27-May-2005	Mauritius	Malagasy	Camizard 375	Camizard Mt., Bambous	-20.333	57.723	375	1w|100% EtOH|rainforest|Sent to M. Alex Smith for barcoding, U of Guelph BOX-0425
ASMA235-05	CASENT0060196-D01	BLF12072	589	BARCODE	EF609788	EU490443		WSP-		27-May-2005	Cerapachys biroi	Brise 200	Cerapachys	Cerapachys biroi	Brian Fisher	bfisher@calacademy.org	B.L.Fisher et al.	27-May-2005	Mauritius	Malagasy	Brise 200	Brise Mt., Bambous	-20.346	57.755	200	1w|100% EtOH|rainforest|Sent to M. Alex Smith for barcoding, U of Guelph BOX-0425
ASMA236-05	CASENT0060197-D01	BLF12072	298	CO1	EF609786			WSP-		27-May-2005	Cerapachys biroi	Brise 200	Cerapachys	Cerapachys biroi	Brian Fisher	bfisher@calacademy.org	B.L.Fisher et al.	27-May-2005	Mauritius	Malagasy	Brise 200	Brise Mt., Bambous	-20.346	57.755	200	1w|100% EtOH|rainforest|Sent to M. Alex Smith for barcoding, U of Guelph BOX-0425
ASMA237-05	CASENT0060198-D01	BLF12072	607	BARCODE	EF609787			WSP-		27-May-2005	Cerapachys biroi	Brise 200	Cerapachys	Cerapachys biroi	Brian Fisher	bfisher@calacademy.org	B.L.Fisher et al.	27-May-2005	Mauritius	Malagasy	Brise 200	Brise Mt., Bambous	-20.346	57.755	200	1w|100% EtOH|rainforest|Sent to M. Alex Smith for barcoding, U of Guelph BOX-0425
ASMA238-05	CASENT0060199-D01	BLF12072	597	BARCODE	EF609789			WSP-		27-May-2005	Cerapachys biroi	Brise 200	Cerapachys	Cerapachys biroi	Brian Fisher	bfisher@calacademy.org	B.L.Fisher et al.	27-May-2005	Mauritius	Malagasy	Brise 200	Brise Mt., Bambous	-20.346	57.755	200	1w|100% EtOH|rainforest|Sent to M. Alex Smith for barcoding, U of Guelph BOX-0425
ASMA239-05	CASENT0060200-D01	BLF12072	657	BARCODE	EU525200	EU490444		WSP-		27-May-2005	Cerapachys biroi	Brise 200	Cerapachys	Cerapachys biroi	Brian Fisher	bfisher@calacademy.org	B.L.Fisher et al.	27-May-2005	Mauritius	Malagasy	Brise 200	Brise Mt., Bambous	-20.346	57.755	200	1w|100% EtOH|rainforest|Sent to M. Alex Smith for barcoding, U of Guelph BOX-0425
ASMA240-05	CASENT0060201-D01	BLF12072	506	BARCODE	EF609790			WSP-		27-May-2005	Cerapachys biroi	Brise 200	Cerapachys	Cerapachys biroi	Brian Fisher	bfisher@calacademy.org	B.L.Fisher et al.	27-May-2005	Mauritius	Malagasy	Brise 200	Brise Mt., Bambous	-20.346	57.755	200	1w|100% EtOH|rainforest|Sent to M. Alex Smith for barcoding, U of Guelph BOX-0425
ASMA103-05	CASENT0059574-D01	BLF12097	627	BARCODE	EF609793			WSP-		28-May-2005	Crematogaster sewellei dentata	Cocotte 700	Crematogaster	Crematogaster sewellei dentata	Brian Fisher	bfisher@calacademy.org	B.L.Fisher et al.	28-May-2005	Mauritius	Malagasy	Black River 750	Petite Riviere Noire Mt.	-20.409	57.408	750	1w|100% EtOH|rainforest|Sent to M. Alex Smith for barcoding, U of Guelph BOX-0425
ASMA104-05	CASENT0059575-D01	BLF12097	627	BARCODE	EF609794			WSP+		28-May-2005	Crematogaster sewellei dentata	Cocotte 700	Crematogaster	Crematogaster sewellei dentata	Brian Fisher	bfisher@calacademy.org	B.L.Fisher et al.	28-May-2005	Mauritius	Malagasy	Cocotte 700	Cocotte Mt.	-20.441	57.473	700	1w|100% EtOH|rainforest|Sent to M. Alex Smith for barcoding, U of Guelph BOX-0425
ASMA105-05	CASENT0059576-D01	BLF12097	547	BARCODE	EF609792			WSP+		28-May-2005	Crematogaster sewellei dentata	Cocotte 700	Crematogaster	Crematogaster sewellei dentata	Brian Fisher	bfisher@calacademy.org	B.L.Fisher et al.	28-May-2005	Mauritius	Malagasy	Cocotte 700	Cocotte Mt.	-20.441	57.473	700	1w|100% EtOH|rainforest|Sent to M. Alex Smith for barcoding, U of Guelph BOX-0425
ASMA106-05	CASENT0059577-D01	BLF12097	627	BARCODE	EF609795			WSP+		28-May-2005	Crematogaster sewellei dentata	Cocotte 700	Crematogaster	Crematogaster sewellei dentata	Brian Fisher	bfisher@calacademy.org	B.L.Fisher et al.	28-May-2005	Mauritius	Malagasy	Cocotte 700	Cocotte Mt.	-20.441	57.473	700	1w|100% EtOH|rainforest|Sent to M. Alex Smith for barcoding, U of Guelph BOX-0425
ASMA107-05	CASENT0059578-D01	BLF12097	316	CO1	EF609791			WSP-		28-May-2005	Crematogaster sewellei dentata	Cocotte 700	Crematogaster	Crematogaster sewellei dentata	Brian Fisher	bfisher@calacademy.org	B.L.Fisher et al.	28-May-2005	Mauritius	Malagasy	Cocotte 700	Cocotte Mt.	-20.441	57.473	700	1w|100% EtOH|rainforest|Sent to M. Alex Smith for barcoding, U of Guelph BOX-0425
ASMA108-05	CASENT0059579-D01	BLF12097	627	BARCODE	EF609796			WSP-		28-May-2005	Crematogaster sewellei dentata	Cocotte 700	Crematogaster	Crematogaster sewellei dentata	Brian Fisher	bfisher@calacademy.org	B.L.Fisher et al.	28-May-2005	Mauritius	Malagasy	Cocotte 700	Cocotte Mt.	-20.441	57.473	700	1w|100% EtOH|rainforest|Sent to M. Alex Smith for barcoding, U of Guelph BOX-0425
ASMA141-05	CASENT0059712-D01	BLF12107	626	BARCODE	EF609800			WSP-		28-May-2005	Crematogaster sewellei dentata	Cocotte 700	Crematogaster	Crematogaster sewellei dentata	Brian Fisher	bfisher@calacademy.org	B.L.Fisher et al.	28-May-2005	Mauritius	Malagasy	Cocotte 700	Cocotte Mt.	-20.441	57.473	700	1w|100% EtOH|rainforest|Sent to M. Alex Smith for barcoding, U of Guelph BOX-0425
ASMA142-05	CASENT0059713-D01	BLF12107	627	BARCODE	EF609799			WSP-		28-May-2005	Crematogaster sewellei dentata	Cocotte 700	Crematogaster	Crematogaster sewellei dentata	Brian Fisher	bfisher@calacademy.org	B.L.Fisher et al.	28-May-2005	Mauritius	Malagasy	Cocotte 700	Cocotte Mt.	-20.441	57.473	700	1w|100% EtOH|rainforest|Sent to M. Alex Smith for barcoding, U of Guelph BOX-0425
ASMA143-05	CASENT0059714-D01	BLF12107	627	BARCODE	EF609798			WSP-		28-May-2005	Crematogaster sewellei dentata	Cocotte 700	Crematogaster	Crematogaster sewellei dentata	Brian Fisher	bfisher@calacademy.org	B.L.Fisher et al.	28-May-2005	Mauritius	Malagasy	Cocotte 700	Cocotte Mt.	-20.441	57.473	700	1w|100% EtOH|rainforest|Sent to M. Alex Smith for barcoding, U of Guelph BOX-0425
ASMA144-05	CASENT0059715-D01	BLF12107	627	BARCODE	EF609801			WSP-		28-May-2005	Crematogaster sewellei dentata	Cocotte 700	Crematogaster	Crematogaster sewellei dentata	Brian Fisher	bfisher@calacademy.org	B.L.Fisher et al.	28-May-2005	Mauritius	Malagasy	Cocotte 700	Cocotte Mt.	-20.441	57.473	700	1w|100% EtOH|rainforest|Sent to M. Alex Smith for barcoding, U of Guelph BOX-0425
ASMA146-05	CASENT0059757-D01	BLF12096	628	BARCODE	EF609805			WSP-		28-May-2005	Crematogaster sewellei dentata	Cocotte 700	Crematogaster	Crematogaster sewellei dentata	Brian Fisher	bfisher@calacademy.org	B.L.Fisher et al.	28-May-2005	Mauritius	Malagasy	Cocotte 700	Cocotte Mt.	-20.441	57.473	700	1w|100% EtOH|rainforest|Sent to M. Alex Smith for barcoding, U of Guelph BOX-0425
ASMA147-05	CASENT0059758-D01	BLF12096	628	BARCODE	EF609802			WSP+		28-May-2005	Crematogaster sewellei dentata	Cocotte 700	Crematogaster	Crematogaster sewellei dentata	Brian Fisher	bfisher@calacademy.org	B.L.Fisher et al.	28-May-2005	Mauritius	Malagasy	Cocotte 700	Cocotte Mt.	-20.441	57.473	700	1w|100% EtOH|rainforest|Sent to M. Alex Smith for barcoding, U of Guelph BOX-0425
ASMA148-05	CASENT0059759-D01	BLF12096	626	BARCODE	EF609803			WSP+		28-May-2005	Crematogaster sewellei dentata	Cocotte 700	Crematogaster	Crematogaster sewellei dentata	Brian Fisher	bfisher@calacademy.org	B.L.Fisher et al.	28-May-2005	Mauritius	Malagasy	Cocotte 700	Cocotte Mt.	-20.441	57.473	700	1w|100% EtOH|rainforest|Sent to M. Alex Smith for barcoding, U of Guelph BOX-0425
ASMA149-05	CASENT0059760-D01	BLF12096	618	BARCODE	EF609797			WSP-		28-May-2005	Crematogaster sewellei dentata	Cocotte 700	Crematogaster	Crematogaster sewellei dentata	Brian Fisher	bfisher@calacademy.org	B.L.Fisher et al.	28-May-2005	Mauritius	Malagasy	Cocotte 700	Cocotte Mt.	-20.441	57.473	700	1w|100% EtOH|rainforest|Sent to M. Alex Smith for barcoding, U of Guelph BOX-0425
ASMA150-05	CASENT0059761-D01	BLF12096	627	BARCODE	EF609804			WSP-		28-May-2005	Crematogaster sewellei dentata	Cocotte 700	Crematogaster	Crematogaster sewellei dentata	Brian Fisher	bfisher@calacademy.org	B.L.Fisher et al.	28-May-2005	Mauritius	Malagasy	Cocotte 700	Cocotte Mt.	-20.441	57.473	700	1w|100% EtOH|rainforest|Sent to M. Alex Smith for barcoding, U of Guelph BOX-0425
ASMA151-05	CASENT0059762-D01	BLF12096	586	BARCODE	EF609809			WSP+		28-May-2005	Crematogaster sewellei dentata	Cocotte 700	Crematogaster	Crematogaster sewellei dentata	Brian Fisher	bfisher@calacademy.org	B.L.Fisher et al.	28-May-2005	Mauritius	Malagasy	Cocotte 700	Cocotte Mt.	-20.441	57.473	700	1w|100% EtOH|rainforest|Sent to M. Alex Smith for barcoding, U of Guelph BOX-0425
ASMA152-05	CASENT0059763-D01	BLF12098	610	BARCODE	EF609806			WSP-		28-May-2005	Crematogaster sewellei dentata	Cocotte 700	Crematogaster	Crematogaster sewellei dentata	Brian Fisher	bfisher@calacademy.org	B.L.Fisher et al.	28-May-2005	Mauritius	Malagasy	Cocotte 700	Cocotte Mt.	-20.441	57.473	700	1w|100% EtOH|rainforest|Sent to M. Alex Smith for barcoding, U of Guelph BOX-0425
ASMA153-05	CASENT0059764-D01	BLF12098	583	BARCODE	EF609807			WSP+		28-May-2005	Crematogaster sewellei dentata	Cocotte 700	Crematogaster	Crematogaster sewellei dentata	Brian Fisher	bfisher@calacademy.org	B.L.Fisher et al.	28-May-2005	Mauritius	Malagasy	Cocotte 700	Cocotte Mt.	-20.441	57.473	700	1w|100% EtOH|rainforest|Sent to M. Alex Smith for barcoding, U of Guelph BOX-0425
ASMA154-05	CASENT0059765-D01	BLF12098	627	BARCODE	EF609808			WSP-		28-May-2005	Crematogaster sewellei dentata	Cocotte 700	Crematogaster	Crematogaster sewellei dentata	Brian Fisher	bfisher@calacademy.org	B.L.Fisher et al.	28-May-2005	Mauritius	Malagasy	Cocotte 700	Cocotte Mt.	-20.441	57.473	700	1w|100% EtOH|rainforest|Sent to M. Alex Smith for barcoding, U of Guelph BOX-0425
ASMA171-05	CASENT0059868-D01	BLF12101	620	BARCODE	EF609812			WSP-		28-May-2005	Crematogaster sewellei dentata	Cocotte 700	Crematogaster	Crematogaster sewellei dentata	Brian Fisher	bfisher@calacademy.org	B.L.Fisher et al.	28-May-2005	Mauritius	Malagasy	Brise 200	Brise Mt., Bambous	-20.346	57.755	200	1w|100% EtOH|rainforest|Sent to M. Alex Smith for barcoding, U of Guelph BOX-0425
ASMA172-05	CASENT0059869-D01	BLF12101	627	BARCODE	EF609810			WSP+		28-May-2005	Crematogaster sewellei dentata	Cocotte 700	Crematogaster	Crematogaster sewellei dentata	Brian Fisher	bfisher@calacademy.org	B.L.Fisher et al.	28-May-2005	Mauritius	Malagasy	Cocotte 700	Cocotte Mt.	-20.441	57.473	700	1w|100% EtOH|rainforest|Sent to M. Alex Smith for barcoding, U of Guelph BOX-0425
ASMA173-05	CASENT0059870-D01	BLF12101	627	BARCODE	EF609811			WSP+		28-May-2005	Crematogaster sewellei dentata	Cocotte 700	Crematogaster	Crematogaster sewellei dentata	Brian Fisher	bfisher@calacademy.org	B.L.Fisher et al.	28-May-2005	Mauritius	Malagasy	Cocotte 700	Cocotte Mt.	-20.441	57.473	700	1w|100% EtOH|rainforest|Sent to M. Alex Smith for barcoding, U of Guelph BOX-0425
ASMA174-05	CASENT0059871-D01	BLF12101	627	BARCODE	EF609814			WSP+		28-May-2005	Crematogaster sewellei dentata	Cocotte 700	Crematogaster	Crematogaster sewellei dentata	Brian Fisher	bfisher@calacademy.org	B.L.Fisher et al.	28-May-2005	Mauritius	Malagasy	Cocotte 700	Cocotte Mt.	-20.441	57.473	700	1w|100% EtOH|rainforest|Sent to M. Alex Smith for barcoding, U of Guelph BOX-0425
ASMA175-05	CASENT0059872-D01	BLF12101	627	BARCODE	EF609813			WSP-		28-May-2005	Crematogaster sewellei dentata	Cocotte 700	Crematogaster	Crematogaster sewellei dentata	Brian Fisher	bfisher@calacademy.org	B.L.Fisher et al.	28-May-2005	Mauritius	Malagasy	Cocotte 700	Cocotte Mt.	-20.441	57.473	700	1w|100% EtOH|rainforest|Sent to M. Alex Smith for barcoding, U of Guelph BOX-0425
ASMA176-05	CASENT0059873-D01	BLF12101	592	BARCODE	EF609815			WSP+		28-May-2005	Crematogaster sewellei dentata	Cocotte 700	Crematogaster	Crematogaster sewellei dentata	Brian Fisher	bfisher@calacademy.org	B.L.Fisher et al.	28-May-2005	Mauritius	Malagasy	Cocotte 700	Cocotte Mt.	-20.441	57.473	700	1w|100% EtOH|rainforest|Sent to M. Alex Smith for barcoding, U of Guelph BOX-0425
ASAM3118-05	CASENT0007016-D01	BLF12148	657	BARCODE	EF609816					30-May-2005	Discothyrea berlita	Pouce 750	Discothyrea	Discothyrea berlita	Brian Fisher	bfisher@calacademy.org	B.L.Fisher et al.	30-May-2005	Mauritius	Malagasy	Pouce 750	Le Pouce Mt., Moka Range	-20.198	57.529	750	middle and hind legs of workers|100% EtOH|closed vegetation|Sent to M. Alex Smith for barcoding, U of Guelph BOX-0584
ASMA014-05	CASENT0055854-D01	BLF12000	615	BARCODE	EF609820			WSP+		25-May-2005	Hypoponera johannae	Pouce 750	Hypoponera	Hypoponera johannae	Brian Fisher	bfisher@calacademy.org	B.L.Fisher et al.	25-May-2005	Mauritius	Malagasy	Pouce 750	Le Pouce Mt., Moka Range	-20.198	57.529	750	1w|100% EtOH|closed vegetation|Sent to M. Alex Smith for barcoding, U of Guelph BOX-0425
ASMA015-05	CASENT0055864-D01	BLF12019	615	BARCODE	EF609817			WSP+		25-May-2005	Hypoponera johannae	Pouce 750	Hypoponera	Hypoponera johannae	Brian Fisher	bfisher@calacademy.org	B.L.Fisher et al.	25-May-2005	Mauritius	Malagasy	Pouce 750	Le Pouce Mt., Moka Range	-20.198	57.529	750	1w|100% EtOH|closed vegetation|Sent to M. Alex Smith for barcoding, U of Guelph BOX-0425
ASMA027-05	CASENT0055937-D01	BLF12040	627	BARCODE	EF609822			WSP+		26-May-2005	Hypoponera johannae	Pieter Both 770	Hypoponera	Hypoponera johannae	Brian Fisher	bfisher@calacademy.org	B.L.Fisher et al.	26-May-2005	Mauritius	Malagasy	Pieter Both 770	Pieter Both Mt., Moka Range	-20.192	57.555	770	1w|100% EtOH|closed vegetation|Sent to M. Alex Smith for barcoding, U of Guelph BOX-0425
ASMA028-05	CASENT0055938-D01	BLF12040	627	BARCODE	EF609823			WSP+		26-May-2005	Hypoponera johannae	Pieter Both 770	Hypoponera	Hypoponera johannae	Brian Fisher	bfisher@calacademy.org	B.L.Fisher et al.	26-May-2005	Mauritius	Malagasy	Pieter Both 770	Pieter Both Mt., Moka Range	-20.192	57.555	770	1w|100% EtOH|closed vegetation|Sent to M. Alex Smith for barcoding, U of Guelph BOX-0425
ASMA029-05	CASENT0055939-D01	BLF12040	627	BARCODE	EF609818			WSP+		26-May-2005	Hypoponera johannae	Pieter Both 770	Hypoponera	Hypoponera johannae	Brian Fisher	bfisher@calacademy.org	B.L.Fisher et al.	26-May-2005	Mauritius	Malagasy	Pieter Both 770	Pieter Both Mt., Moka Range	-20.192	57.555	770	1l|100% EtOH|closed vegetation|Sent to M. Alex Smith for barcoding, U of Guelph BOX-0425
ASMA030-05	CASENT0055940-D01	BLF12040	381	CO1	EF609819			WSP-		26-May-2005	Hypoponera johannae	Pieter Both 770	Hypoponera	Hypoponera johannae	Brian Fisher	bfisher@calacademy.org	B.L.Fisher et al.	26-May-2005	Mauritius	Malagasy	Pieter Both 770	Pieter Both Mt., Moka Range	-20.192	57.555	770	1w|100% EtOH|closed vegetation|Sent to M. Alex Smith for barcoding, U of Guelph BOX-0425
ASMA031-05	CASENT0055941-D01	BLF12040	616	BARCODE	EF609825					26-May-2005	Hypoponera johannae	Pieter Both 770	Hypoponera	Hypoponera johannae	Brian Fisher	bfisher@calacademy.org	B.L.Fisher et al.	26-May-2005	Mauritius	Malagasy	Pieter Both 770	Pieter Both Mt., Moka Range	-20.192	57.555	770	1w|100% EtOH|closed vegetation|Sent to M. Alex Smith for barcoding, U of Guelph BOX-0426
ASMA032-05	CASENT0055942-D01	BLF12040	652	BARCODE	EF609824					26-May-2005	Hypoponera johannae	Pieter Both 770	Hypoponera	Hypoponera johannae	Brian Fisher	bfisher@calacademy.org	B.L.Fisher et al.	26-May-2005	Mauritius	Malagasy	Pieter Both 770	Pieter Both Mt., Moka Range	-20.192	57.555	770	1w|100% EtOH|closed vegetation|Sent to M. Alex Smith for barcoding, U of Guelph BOX-0426
ASMA033-05	CASENT0056003-D01	BLF12106	657	BARCODE	EF609821					28-May-2005	Hypoponera johannae	Aigrettes 1	Hypoponera	Hypoponera johannae	Brian Fisher	bfisher@calacademy.org	B.L.Fisher et al.	28-May-2005	Mauritius	Malagasy	Aigrettes 1	Ile aux Aigrettes	-20.419	57.73	1	1p|100% EtOH|rainforest|Sent to M. Alex Smith for barcoding, U of Guelph BOX-0426
ASMA071-05	CASENT0058909-D01	BLF12127	419	CO1	EF609826					29-May-2005	Hypoponera johannae	Ambatovy 1075	Hypoponera	Hypoponera johannae	Brian Fisher	bfisher@calacademy.org	B.L.Fisher et al.	29-May-2005	Mauritius	Malagasy	Ambatovy 1075	Foret Ambatovy, 14.3 km 57deg Moramanga	-18.851	48.32	1075	1w|100% EtOH|rainforest|Sent to M. Alex Smith for barcoding, U of Guelph BOX-0426
ASMA072-05	CASENT0058910-D01	BLF12127	419	CO1	EF609827					29-May-2005	Hypoponera johannae	Basin Blanc 480	Hypoponera	Hypoponera johannae	Brian Fisher	bfisher@calacademy.org	B.L.Fisher et al.	29-May-2005	Mauritius	Malagasy	Basin Blanc 480	Basin Blanc	-20.453	57.478	480	1w|100% EtOH|rainforest|Sent to M. Alex Smith for barcoding, U of Guelph BOX-0426
ASMA102-05	CASENT0059552-D01	BLF12095	657	BARCODE	EF609828					28-May-2005	Hypoponera johannae	Cocotte 700	Hypoponera	Hypoponera johannae	Brian Fisher	bfisher@calacademy.org	B.L.Fisher et al.	28-May-2005	Mauritius	Malagasy	Black River 750	Petite Riviere Noire Mt.	-20.409	57.408	750	1w|100% EtOH|rainforest|Sent to M. Alex Smith for barcoding, U of Guelph BOX-0426
ASMA139-05	CASENT0059708-D01	BLF12109	419	CO1	EF609829					28-May-2005	Hypoponera johannae	Cocotte 700	Hypoponera	Hypoponera johannae	Brian Fisher	bfisher@calacademy.org	B.L.Fisher et al.	28-May-2005	Mauritius	Malagasy	Cocotte 700	Cocotte Mt.	-20.441	57.473	700	1w|100% EtOH|rainforest|Sent to M. Alex Smith for barcoding, U of Guelph BOX-0426
ASMA140-05	CASENT0059709-D01	BLF12109	419	CO1	EF609830					28-May-2005	Hypoponera johannae	Cocotte 700	Hypoponera	Hypoponera johannae	Brian Fisher	bfisher@calacademy.org	B.L.Fisher et al.	28-May-2005	Mauritius	Malagasy	Cocotte 700	Cocotte Mt.	-20.441	57.473	700	1w|100% EtOH|rainforest|Sent to M. Alex Smith for barcoding, U of Guelph BOX-0426
ASMA145-05	CASENT0059750-D01	BLF12093	657	BARCODE	EF609831					28-May-2005	Hypoponera johannae	Cocotte 700	Hypoponera	Hypoponera johannae	Brian Fisher	bfisher@calacademy.org	B.L.Fisher et al.	28-May-2005	Mauritius	Malagasy	Cocotte 700	Cocotte Mt.	-20.441	57.473	700	1w|100% EtOH|rainforest|Sent to M. Alex Smith for barcoding, U of Guelph BOX-0426
ASMA335-05	CASENT0060058-D01	BLF12072	419	CO1						27-May-2005	Hypoponera ludovicae	Brise 200	Hypoponera	Hypoponera ludovicae	Brian Fisher	bfisher@calacademy.org	B.L.Fisher et al.	27-May-2005	Mauritius	Malagasy	Brise 200	Brise Mt., Bambous	-20.346	57.755	200	1w|100% EtOH|rainforest|Sent to M. Alex Smith for barcoding, U of Guelph BOX-0426
ASMA225-05	CASENT0060183-D01	CASENT0060183-D01	0	Not Barcoded		EU490441	EU518132	WSP-		25-May-2005	Hypoponera sp. Mau-01	Pouce 750	Hypoponera	Hypoponera sp. Mau-01	Brian Fisher	bfisher@calacademy.org		25-May-2005	Mauritius	Le Pouce Mt., Moka Range		Pouce 750	-20.1985	57.529
ASMA262-05	CASENT0060268-D01	BLF12072	419	CO1	EF609835					27-May-2005	Hypoponera ludovicae	Brise 200	Hypoponera	Hypoponera ludovicae	Brian Fisher	bfisher@calacademy.org	B.L.Fisher et al.	27-May-2005	Mauritius	Malagasy	Brise 200	Brise Mt., Bambous	-20.346	57.755	200	1w|100% EtOH|rainforest|Sent to M. Alex Smith for barcoding, U of Guelph BOX-0426
ASMA263-05	CASENT0060269-D01	BLF12072	419	CO1	EF609834					27-May-2005	Hypoponera ludovicae	Brise 200	Hypoponera	Hypoponera ludovicae	Brian Fisher	bfisher@calacademy.org	B.L.Fisher et al.	27-May-2005	Mauritius	Malagasy	Brise 200	Brise Mt., Bambous	-20.346	57.755	200	1w|100% EtOH|rainforest|Sent to M. Alex Smith for barcoding, U of Guelph BOX-0426
ASMA336-05	CASENT0060627-D01	BLF12091	293	CO1	EU525201	EU490449	EU518134	WSP-		28-May-2005	Hypoponera ludovicae	Cocotte 700	Hypoponera	Hypoponera ludovicae	Brian Fisher	bfisher@calacademy.org	B.L.Fisher et al.	28-May-2005	Mauritius	Malagasy	Cocotte 700	Cocotte Mt.	-20.441	57.473	700	1w|100% EtOH|rainforest|Sent to M. Alex Smith for barcoding, U of Guelph BOX-0426
ASMA337-05	CASENT0060628-D01	BLF12091	419	CO1	EF609836					28-May-2005	Hypoponera ludovicae	Cocotte 700	Hypoponera	Hypoponera ludovicae	Brian Fisher	bfisher@calacademy.org	B.L.Fisher et al.	28-May-2005	Mauritius	Malagasy	Cocotte 700	Cocotte Mt.	-20.441	57.473	700	1w|100% EtOH|rainforest|Sent to M. Alex Smith for barcoding, U of Guelph BOX-0426
ASMA338-05	CASENT0060629-D01	BLF12091	619	BARCODE	EU525202	EU490450	EU518135	WSP-		28-May-2005	Hypoponera ludovicae	Cocotte 700	Hypoponera	Hypoponera ludovicae	Brian Fisher	bfisher@calacademy.org	B.L.Fisher et al.	28-May-2005	Mauritius	Malagasy	Cocotte 700	Cocotte Mt.	-20.441	57.473	700	1w|100% EtOH|rainforest|Sent to M. Alex Smith for barcoding, U of Guelph BOX-0426
ASMA339-05	CASENT0060630-D01	BLF12091	419	CO1	EF609837					28-May-2005	Hypoponera ludovicae	Cocotte 700	Hypoponera	Hypoponera ludovicae	Brian Fisher	bfisher@calacademy.org	B.L.Fisher et al.	28-May-2005	Mauritius	Malagasy	Cocotte 700	Cocotte Mt.	-20.441	57.473	700	1w|100% EtOH|rainforest|Sent to M. Alex Smith for barcoding, U of Guelph BOX-0426
ASMA340-05	CASENT0060631-D01	BLF12091	419	CO1	EF609839					28-May-2005	Hypoponera ludovicae	Cocotte 700	Hypoponera	Hypoponera ludovicae	Brian Fisher	bfisher@calacademy.org	B.L.Fisher et al.	28-May-2005	Mauritius	Malagasy	Cocotte 700	Cocotte Mt.	-20.441	57.473	700	1w|100% EtOH|rainforest|Sent to M. Alex Smith for barcoding, U of Guelph BOX-0426
ASMA341-05	CASENT0060632-D01	BLF12091	419	CO1	EF609838					28-May-2005	Hypoponera ludovicae	Cocotte 700	Hypoponera	Hypoponera ludovicae	Brian Fisher	bfisher@calacademy.org	B.L.Fisher et al.	28-May-2005	Mauritius	Malagasy	Cocotte 700	Cocotte Mt.	-20.441	57.473	700	1w|100% EtOH|rainforest|Sent to M. Alex Smith for barcoding, U of Guelph BOX-0426
ASMA192-05	CASENT0060055-D01	BLF12072	419	CO1	EF609840					27-May-2005	Hypoponera johannae	Brise 200	Hypoponera	Hypoponera johannae	Brian Fisher	bfisher@calacademy.org	B.L.Fisher et al.	27-May-2005	Mauritius	Malagasy	Brise 200	Brise Mt., Bambous	-20.346	57.755	200	1w|100% EtOH|rainforest|Sent to M. Alex Smith for barcoding, U of Guelph BOX-0426
ASMA193-05	CASENT0060056-D01	BLF12072	657	BARCODE	EF609832	EU490439		WSP-		27-May-2005	Hypoponera johannae	Brise 200	Hypoponera	Hypoponera johannae	Brian Fisher	bfisher@calacademy.org	B.L.Fisher et al.	27-May-2005	Mauritius	Malagasy	Brise 200	Brise Mt., Bambous	-20.346	57.755	200	1w|100% EtOH|rainforest|Sent to M. Alex Smith for barcoding, U of Guelph BOX-0426
ASMA292-05	CASENT0060383-D01	BLF12085	419	CO1	EF609842					28-May-2005	Hypoponera johannae	Aigrettes 1	Hypoponera	Hypoponera johannae	Brian Fisher	bfisher@calacademy.org	B.L.Fisher et al.	28-May-2005	Mauritius	Malagasy	Aigrettes 1	Ile aux Aigrettes	-20.419	57.73	1	1w|100% EtOH|coastal scrub|Sent to M. Alex Smith for barcoding, U of Guelph BOX-0426
ASMA293-05	CASENT0060384-D01	BLF12085	419	CO1	EF609841					28-May-2005	Hypoponera johannae	Aigrettes 1	Hypoponera	Hypoponera johannae	Brian Fisher	bfisher@calacademy.org	B.L.Fisher et al.	28-May-2005	Mauritius	Malagasy	Aigrettes 1	Ile aux Aigrettes	-20.419	57.73	1	1w|100% EtOH|coastal scrub|Sent to M. Alex Smith for barcoding, U of Guelph BOX-0426
ASMA294-05	CASENT0060385-D01	BLF12085	657	BARCODE	EF609843					28-May-2005	Hypoponera johannae	Aigrettes 1	Hypoponera	Hypoponera johannae	Brian Fisher	bfisher@calacademy.org	B.L.Fisher et al.	28-May-2005	Mauritius	Malagasy	Aigrettes 1	Ile aux Aigrettes	-20.419	57.73	1	1w|100% EtOH|coastal scrub|Sent to M. Alex Smith for barcoding, U of Guelph BOX-0426
ASMA295-05	CASENT0060386-D01	BLF12085	657	BARCODE	EF609844					28-May-2005	Hypoponera johannae	Aigrettes 1	Hypoponera	Hypoponera johannae	Brian Fisher	bfisher@calacademy.org	B.L.Fisher et al.	28-May-2005	Mauritius	Malagasy	Aigrettes 1	Ile aux Aigrettes	-20.419	57.73	1	1w|100% EtOH|coastal scrub|Sent to M. Alex Smith for barcoding, U of Guelph BOX-0426
ASMA314-05	CASENT0060531-D01	BLF12072	419	CO1	EF609846					27-May-2005	Hypoponera johannae	Brise 200	Hypoponera	Hypoponera johannae	Brian Fisher	bfisher@calacademy.org	B.L.Fisher et al.	27-May-2005	Mauritius	Malagasy	Brise 200	Brise Mt., Bambous	-20.346	57.755	200	1w|100% EtOH|rainforest|Sent to M. Alex Smith for barcoding, U of Guelph BOX-0426
ASMA315-05	CASENT0060532-D01	BLF12072	657	BARCODE	EF609845					27-May-2005	Hypoponera johannae	Brise 200	Hypoponera	Hypoponera johannae	Brian Fisher	bfisher@calacademy.org	B.L.Fisher et al.	27-May-2005	Mauritius	Malagasy	Brise 200	Brise Mt., Bambous	-20.346	57.755	200	1w|100% EtOH|rainforest|Sent to M. Alex Smith for barcoding, U of Guelph BOX-0426
ASMA290-05	CASENT0060381-D01	BLF12085	657	BARCODE	EF609847					28-May-2005	Hypoponera MU03	Aigrettes 1	Hypoponera	Hypoponera MU03	Brian Fisher	bfisher@calacademy.org	B.L.Fisher et al.	28-May-2005	Mauritius	Malagasy	Aigrettes 1	Ile aux Aigrettes	-20.419	57.73	1	1w|100% EtOH|coastal scrub|Sent to M. Alex Smith for barcoding, U of Guelph BOX-0426
ASMA291-05	CASENT0060382-D01	BLF12085	645	BARCODE	EF609848					28-May-2005	Hypoponera MU03	Aigrettes 1	Hypoponera	Hypoponera MU03	Brian Fisher	bfisher@calacademy.org	B.L.Fisher et al.	28-May-2005	Mauritius	Malagasy	Aigrettes 1	Ile aux Aigrettes	-20.419	57.73	1	1w|100% EtOH|coastal scrub|Sent to M. Alex Smith for barcoding, U of Guelph BOX-0426
ASMA010-05	CASENT0055829-D01	BLF12146	419	CO1	EF609851					30-May-2005	Hypoponera punctatissima	Pouce 750	Hypoponera	Hypoponera punctatissima	Brian Fisher	bfisher@calacademy.org	B.L.Fisher et al.	30-May-2005	Mauritius	Malagasy	Pouce 750	Le Pouce Mt., Moka Range	-20.198	57.529	750	1w|100% EtOH|closed vegetation|Sent to M. Alex Smith for barcoding, U of Guelph BOX-0426
ASMA011-05	CASENT0055830-D01	BLF12146	657	BARCODE	EU525203	EU490436	EU518131	WSP+		30-May-2005	Hypoponera punctatissima	Pouce 750	Hypoponera	Hypoponera punctatissima	Brian Fisher	bfisher@calacademy.org	B.L.Fisher et al.	30-May-2005	Mauritius	Malagasy	Pouce 750	Le Pouce Mt., Moka Range	-20.198	57.529	750	1w|100% EtOH|closed vegetation|Sent to M. Alex Smith for barcoding, U of Guelph BOX-0426
ASMA012-05	CASENT0055831-D01	BLF12146	419	CO1	EF609850					30-May-2005	Hypoponera punctatissima	Pouce 750	Hypoponera	Hypoponera punctatissima	Brian Fisher	bfisher@calacademy.org	B.L.Fisher et al.	30-May-2005	Mauritius	Malagasy	Pouce 750	Le Pouce Mt., Moka Range	-20.198	57.529	750	1w|100% EtOH|closed vegetation|Sent to M. Alex Smith for barcoding, U of Guelph BOX-0426
ASMA013-05	CASENT0055832-D01	BLF12146	419	CO1	EF609849					30-May-2005	Hypoponera punctatissima	Pouce 750	Hypoponera	Hypoponera punctatissima	Brian Fisher	bfisher@calacademy.org	B.L.Fisher et al.	30-May-2005	Mauritius	Malagasy	Pouce 750	Le Pouce Mt., Moka Range	-20.198	57.529	750	1w|100% EtOH|closed vegetation|Sent to M. Alex Smith for barcoding, U of Guelph BOX-0426
ASMA223-05	CASENT0060181-D01	BLF12023	419	CO1	EF609853			WSP-		25-May-2005	Hypoponera punctatissima	Pouce 750	Hypoponera	Hypoponera punctatissima	Brian Fisher	bfisher@calacademy.org	B.L.Fisher et al.	25-May-2005	Mauritius	Malagasy	Vatovavy 175	7.6 km 122deg Kianjavato, Foret Classee Vatovavy	-21.4	47.94	175	1aQ|100% EtOH|closed vegetation|Sent to M. Alex Smith for barcoding, U of Guelph BOX-0425
ASMA224-05	CASENT0060182-D01	BLF12023	615	BARCODE	EF609852			WSP+		25-May-2005	Hypoponera punctatissima	Pouce 750	Hypoponera	Hypoponera punctatissima	Brian Fisher	bfisher@calacademy.org	B.L.Fisher et al.	25-May-2005	Mauritius	Malagasy	Pouce 750	Le Pouce Mt., Moka Range	-20.198	57.529	750	1aQ|100% EtOH|closed vegetation|Sent to M. Alex Smith for barcoding, U of Guelph BOX-0425
ASMA194-05	CASENT0060059-D01	BLF12072	419	CO1	EF609854					27-May-2005	Monomorium destructor	Brise 200	Monomorium	Monomorium destructor	Brian Fisher	bfisher@calacademy.org	B.L.Fisher et al.	27-May-2005	Mauritius	Malagasy	Brise 200	Brise Mt., Bambous	-20.346	57.755	200	1w|100% EtOH|rainforest|Sent to M. Alex Smith for barcoding, U of Guelph BOX-0426
ASMA195-05	CASENT0060060-D01	BLF12072	419	CO1	EF609857					27-May-2005	Monomorium destructor	Brise 200	Monomorium	Monomorium destructor	Brian Fisher	bfisher@calacademy.org	B.L.Fisher et al.	27-May-2005	Mauritius	Malagasy	Brise 200	Brise Mt., Bambous	-20.346	57.755	200	1w|100% EtOH|rainforest|Sent to M. Alex Smith for barcoding, U of Guelph BOX-0426
ASMA196-05	CASENT0060061-D01	BLF12072	419	CO1	EF609855					27-May-2005	Monomorium destructor	Brise 200	Monomorium	Monomorium destructor	Brian Fisher	bfisher@calacademy.org	B.L.Fisher et al.	27-May-2005	Mauritius	Malagasy	Brise 200	Brise Mt., Bambous	-20.346	57.755	200	1w|100% EtOH|rainforest|Sent to M. Alex Smith for barcoding, U of Guelph BOX-0426
ASMA197-05	CASENT0060062-D01	BLF12072	419	CO1	EF609856					27-May-2005	Monomorium destructor	Brise 200	Monomorium	Monomorium destructor	Brian Fisher	bfisher@calacademy.org	B.L.Fisher et al.	27-May-2005	Mauritius	Malagasy	Brise 200	Brise Mt., Bambous	-20.346	57.755	200	1w|100% EtOH|rainforest|Sent to M. Alex Smith for barcoding, U of Guelph BOX-0426
ASMA198-05	CASENT0060063-D01	BLF12072	657	BARCODE	EF609858					27-May-2005	Monomorium destructor	Brise 200	Monomorium	Monomorium destructor	Brian Fisher	bfisher@calacademy.org	B.L.Fisher et al.	27-May-2005	Mauritius	Malagasy	Brise 200	Brise Mt., Bambous	-20.346	57.755	200	1w|100% EtOH|rainforest|Sent to M. Alex Smith for barcoding, U of Guelph BOX-0426
ASMA199-05	CASENT0060064-D01	BLF12072	419	CO1	EF609859					27-May-2005	Monomorium destructor	Brise 200	Monomorium	Monomorium destructor	Brian Fisher	bfisher@calacademy.org	B.L.Fisher et al.	27-May-2005	Mauritius	Malagasy	Brise 200	Brise Mt., Bambous	-20.346	57.755	200	1w|100% EtOH|rainforest|Sent to M. Alex Smith for barcoding, U of Guelph BOX-0426
ASMA241-05	CASENT0060202-D01	BLF12072	412	CO1	EF609862					27-May-2005	Monomorium destructor	Brise 200	Monomorium	Monomorium destructor	Brian Fisher	bfisher@calacademy.org	B.L.Fisher et al.	27-May-2005	Mauritius	Malagasy	Brise 200	Brise Mt., Bambous	-20.346	57.755	200	1w|100% EtOH|rainforest|Sent to M. Alex Smith for barcoding, U of Guelph BOX-0426
ASMA242-05	CASENT0060203-D01	BLF12072	417	CO1	EF609864					27-May-2005	Monomorium destructor	Brise 200	Monomorium	Monomorium destructor	Brian Fisher	bfisher@calacademy.org	B.L.Fisher et al.	27-May-2005	Mauritius	Malagasy	Brise 200	Brise Mt., Bambous	-20.346	57.755	200	1w|100% EtOH|rainforest|Sent to M. Alex Smith for barcoding, U of Guelph BOX-0426
ASMA243-05	CASENT0060204-D01	BLF12072	419	CO1	EF609865					27-May-2005	Monomorium destructor	Brise 200	Monomorium	Monomorium destructor	Brian Fisher	bfisher@calacademy.org	B.L.Fisher et al.	27-May-2005	Mauritius	Malagasy	Brise 200	Brise Mt., Bambous	-20.346	57.755	200	1w|100% EtOH|rainforest|Sent to M. Alex Smith for barcoding, U of Guelph BOX-0426
ASMA244-05	CASENT0060205-D01	BLF12072	419	CO1	EF609860					27-May-2005	Monomorium destructor	Brise 200	Monomorium	Monomorium destructor	Brian Fisher	bfisher@calacademy.org	B.L.Fisher et al.	27-May-2005	Mauritius	Malagasy	Brise 200	Brise Mt., Bambous	-20.346	57.755	200	1w|100% EtOH|rainforest|Sent to M. Alex Smith for barcoding, U of Guelph BOX-0426
ASMA245-05	CASENT0060206-D01	BLF12072	419	CO1	EF609863					27-May-2005	Monomorium destructor	Brise 200	Monomorium	Monomorium destructor	Brian Fisher	bfisher@calacademy.org	B.L.Fisher et al.	27-May-2005	Mauritius	Malagasy	Brise 200	Brise Mt., Bambous	-20.346	57.755	200	1w|100% EtOH|rainforest|Sent to M. Alex Smith for barcoding, U of Guelph BOX-0426
ASMA246-05	CASENT0060207-D01	BLF12072	418	CO1	EF609861					27-May-2005	Monomorium destructor	Brise 200	Monomorium	Monomorium destructor	Brian Fisher	bfisher@calacademy.org	B.L.Fisher et al.	27-May-2005	Mauritius	Malagasy	Brise 200	Brise Mt., Bambous	-20.346	57.755	200	1w|100% EtOH|rainforest|Sent to M. Alex Smith for barcoding, U of Guelph BOX-0426
ASMA273-05	CASENT0060360-D01	BLF12072	418	CO1	EF609868					27-May-2005	Monomorium destructor	Brise 200	Monomorium	Monomorium destructor	Brian Fisher	bfisher@calacademy.org	B.L.Fisher et al.	27-May-2005	Mauritius	Malagasy	Brise 200	Brise Mt., Bambous	-20.346	57.755	200	1w|100% EtOH|rainforest|Sent to M. Alex Smith for barcoding, U of Guelph BOX-0426
ASMA274-05	CASENT0060361-D01	BLF12072	414	CO1	EF609869					27-May-2005	Monomorium destructor	Brise 200	Monomorium	Monomorium destructor	Brian Fisher	bfisher@calacademy.org	B.L.Fisher et al.	27-May-2005	Mauritius	Malagasy	Brise 200	Brise Mt., Bambous	-20.346	57.755	200	1w|100% EtOH|rainforest|Sent to M. Alex Smith for barcoding, U of Guelph BOX-0426
ASMA275-05	CASENT0060362-D01	BLF12072	600	BARCODE	EF609882			WSP-		27-May-2005	Monomorium sechellense	Brise 200	Monomorium	Monomorium sechellense	Brian Fisher	bfisher@calacademy.org	B.L.Fisher et al.	27-May-2005	Mauritius	Malagasy	Brise 200	Brise Mt., Bambous	-20.346	57.755	200	1w|100% EtOH|rainforest|Sent to M. Alex Smith for barcoding, U of Guelph BOX-0426
ASAMV035-06	CASENT0060362-D02	BLF12072	295	CO1	EU525204	EU490435		WSP-		27-May-2005	Monomorium sechellense	Brise 200	Monomorium	Monomorium sechellense	Brian Fisher	bfisher@calacademy.org	B.L.Fisher et al.	27-May-2005	Mauritius	Malagasy	Brise 200	Brise Mt., Bambous	-20.346	57.755	200	5w|100% EtOH|rainforest|Sent to M. Alex Smith for barcoding, U of Guelph BOX-0624
ASMA277-05	CASENT0060364-D01	BLF12072	417	CO1	EF609867					27-May-2005	Monomorium destructor	Brise 200	Monomorium	Monomorium destructor	Brian Fisher	bfisher@calacademy.org	B.L.Fisher et al.	27-May-2005	Mauritius	Malagasy	Brise 200	Brise Mt., Bambous	-20.346	57.755	200	1w|100% EtOH|rainforest|Sent to M. Alex Smith for barcoding, U of Guelph BOX-0426
ASMA278-05	CASENT0060365-D01	BLF12072	264	CO1	EF609866					27-May-2005	Monomorium sechellense	Brise 200	Monomorium	Monomorium sechellense	Brian Fisher	bfisher@calacademy.org	B.L.Fisher et al.	27-May-2005	Mauritius	Malagasy	Brise 200	Brise Mt., Bambous	-20.346	57.755	200	1w|100% EtOH|rainforest|Sent to M. Alex Smith for barcoding, U of Guelph BOX-0426
ASMA320-05	CASENT0060562-D01	BLF12072	419	CO1	EF609870					27-May-2005	Monomorium destructor	Brise 200	Monomorium	Monomorium destructor	Brian Fisher	bfisher@calacademy.org	B.L.Fisher et al.	27-May-2005	Mauritius	Malagasy	Brise 200	Brise Mt., Bambous	-20.346	57.755	200	1w|100% EtOH|rainforest|Sent to M. Alex Smith for barcoding, U of Guelph BOX-0426
ASMA343-05	CASENT0060650-D01	BLF12072	419	CO1	EF609872					27-May-2005	Monomorium destructor	Brise 200	Monomorium	Monomorium destructor	Brian Fisher	bfisher@calacademy.org	B.L.Fisher et al.	27-May-2005	Mauritius	Malagasy	Cocotte 700	Cocotte Mt.	-20.441	57.473	700	1w|100% EtOH|rainforest|Sent to M. Alex Smith for barcoding, U of Guelph BOX-0426
ASMA344-05	CASENT0060651-D01	BLF12072	419	CO1	EF609871					27-May-2005	Monomorium destructor	Brise 200	Monomorium	Monomorium destructor	Brian Fisher	bfisher@calacademy.org	B.L.Fisher et al.	27-May-2005	Mauritius	Malagasy	Brise 200	Brise Mt., Bambous	-20.346	57.755	200	1w|100% EtOH|rainforest|Sent to M. Alex Smith for barcoding, U of Guelph BOX-0426
ASMA345-05	CASENT0060652-D01	BLF12072	419	CO1	EF609876					27-May-2005	Monomorium destructor	Brise 200	Monomorium	Monomorium destructor	Brian Fisher	bfisher@calacademy.org	B.L.Fisher et al.	27-May-2005	Mauritius	Malagasy	Brise 200	Brise Mt., Bambous	-20.346	57.755	200	1w|100% EtOH|rainforest|Sent to M. Alex Smith for barcoding, U of Guelph BOX-0426
ASMA346-05	CASENT0060653-D01	BLF12072	419	CO1	EF609873					27-May-2005	Monomorium destructor	Brise 200	Monomorium	Monomorium destructor	Brian Fisher	bfisher@calacademy.org	B.L.Fisher et al.	27-May-2005	Mauritius	Malagasy	Brise 200	Brise Mt., Bambous	-20.346	57.755	200	1w|100% EtOH|rainforest|Sent to M. Alex Smith for barcoding, U of Guelph BOX-0426
ASMA347-05	CASENT0060654-D01	BLF12072	419	CO1	EF609874					27-May-2005	Monomorium destructor	Brise 200	Monomorium	Monomorium destructor	Brian Fisher	bfisher@calacademy.org	B.L.Fisher et al.	27-May-2005	Mauritius	Malagasy	Brise 200	Brise Mt., Bambous	-20.346	57.755	200	1w|100% EtOH|rainforest|Sent to M. Alex Smith for barcoding, U of Guelph BOX-0426
ASMA348-05	CASENT0060655-D01	BLF12072	419	CO1	EF609875					27-May-2005	Monomorium destructor	Brise 200	Monomorium	Monomorium destructor	Brian Fisher	bfisher@calacademy.org	B.L.Fisher et al.	27-May-2005	Mauritius	Malagasy	Brise 200	Brise Mt., Bambous	-20.346	57.755	200	1w|100% EtOH|rainforest|Sent to M. Alex Smith for barcoding, U of Guelph BOX-0426
ASMA452-05	CASENT0060702-D01	BLF12085	0	Not Barcoded						28-May-2005	Monomorium floricola	Aigrettes 1	Monomorium	Monomorium floricola	Brian Fisher	bfisher@calacademy.org	B.L.Fisher et al.	28-May-2005	Mauritius	Malagasy	Aigrettes 1	Ile aux Aigrettes	-20.419	57.73	1	1w|100% EtOH|coastal scrub|Sent to M. Alex Smith for barcoding, U of Guelph BOX-0567
ASMA200-05	CASENT0060065-D01	BLF12072	319	CO1	EF609879					27-May-2005	Monomorium cryptobium	Brise 200	Monomorium	Monomorium cryptobium	Brian Fisher	bfisher@calacademy.org	B.L.Fisher et al.	27-May-2005	Mauritius	Malagasy	Brise 200	Brise Mt., Bambous	-20.346	57.755	200	1w|100% EtOH|rainforest|Sent to M. Alex Smith for barcoding, U of Guelph BOX-0426
ASMA226-05	CASENT0060186-D01	BLF12072	0	Not Barcoded		EU490442		WSP-		27-May-2005	Monomorium cryptobium	Brise 200	Monomorium	Monomorium cryptobium	Brian Fisher	bfisher@calacademy.org	B.L.Fisher et al.	27-May-2005	Mauritius	Malagasy	Pouce 750	Le Pouce Mt., Moka Range	-20.198	57.529	750	1w|100% EtOH|rainforest|Sent to M. Alex Smith for barcoding, U of Guelph BOX-0426
ASMA276-05	CASENT0060363-D01		0	Not Barcoded	0			WSP-		27-May-2005	Monomorium sp. Mau-01	Brise 200	Monomorium	Monomorium sp. Mau-01	Brian Fisher	bfisher@calacademy.org		27-May-2005	Mauritius	Brise Mt., Bambous		Brise 200	-20.3455	57.7547
ASMA296-05	CASENT0060387-D01		0	Not Barcoded	0			WSP-		28-May-2005	Monomorium sp. Mau-01	Aigrettes 1	Monomorium	Monomorium sp. Mau-01	Brian Fisher	bfisher@calacademy.org		28-May-2005	Mauritius	Ile aux Aigrettes		Aigrettes 1	-20.4188	57.7305
ASAMV036-06	CASENT0060387-D02	BLF12085	653	BARCODE	EF609877					28-May-2005	Monomorium cryptobium	Aigrettes 1	Monomorium	Monomorium cryptobium	Brian Fisher	bfisher@calacademy.org	B.L.Fisher et al.	28-May-2005	Mauritius	Malagasy	Aigrettes 1	Ile aux Aigrettes	-20.419	57.73	1	7w|100% EtOH|coastal scrub|Sent to M. Alex Smith for barcoding, U of Guelph BOX-0624
ASMA297-05	CASENT0060388-D01	BLF12085	416	CO1	EF609885					28-May-2005	Monomorium cryptobium	Aigrettes 1	Monomorium	Monomorium cryptobium	Brian Fisher	bfisher@calacademy.org	B.L.Fisher et al.	28-May-2005	Mauritius	Malagasy	Aigrettes 1	Ile aux Aigrettes	-20.419	57.73	1	1w|100% EtOH|coastal scrub|Sent to M. Alex Smith for barcoding, U of Guelph BOX-0426
ASMA298-05	CASENT0060389-D01	BLF12085	419	CO1	EF609880					28-May-2005	Monomorium cryptobium	Aigrettes 1	Monomorium	Monomorium cryptobium	Brian Fisher	bfisher@calacademy.org	B.L.Fisher et al.	28-May-2005	Mauritius	Malagasy	Aigrettes 1	Ile aux Aigrettes	-20.419	57.73	1	1w|100% EtOH|coastal scrub|Sent to M. Alex Smith for barcoding, U of Guelph BOX-0426
ASMA299-05	CASENT0060390-D01		0	Not Barcoded	0					28-May-2005	Monomorium sp. Mau-01	Aigrettes 1	Monomorium	Monomorium sp. Mau-01	Brian Fisher	bfisher@calacademy.org		28-May-2005	Mauritius	Ile aux Aigrettes		Aigrettes 1	-20.4188	57.7305
ASMA300-05	CASENT0060391-D01	BLF12085	419	CO1	EF609883					28-May-2005	Monomorium cryptobium	Aigrettes 1	Monomorium	Monomorium cryptobium	Brian Fisher	bfisher@calacademy.org	B.L.Fisher et al.	28-May-2005	Mauritius	Malagasy	Aigrettes 1	Ile aux Aigrettes	-20.419	57.73	1	1w|100% EtOH|coastal scrub|Sent to M. Alex Smith for barcoding, U of Guelph BOX-0426
ASMA301-05	CASENT0060392-D01	BLF12085	351	CO1	EF609886					28-May-2005	Monomorium cryptobium	Aigrettes 1	Monomorium	Monomorium cryptobium	Brian Fisher	bfisher@calacademy.org	B.L.Fisher et al.	28-May-2005	Mauritius	Malagasy	Aigrettes 1	Ile aux Aigrettes	-20.419	57.73	1	1w|100% EtOH|coastal scrub|Sent to M. Alex Smith for barcoding, U of Guelph BOX-0426
ASMA316-05	CASENT0060558-D01	BLF12072	383	CO1	EF609890					27-May-2005	Monomorium cryptobium	Brise 200	Monomorium	Monomorium cryptobium	Brian Fisher	bfisher@calacademy.org	B.L.Fisher et al.	27-May-2005	Mauritius	Malagasy	Brise 200	Brise Mt., Bambous	-20.346	57.755	200	1w|100% EtOH|rainforest|Sent to M. Alex Smith for barcoding, U of Guelph BOX-0426
ASMA317-05	CASENT0060559-D01		0	Not Barcoded	0			WSP-		27-May-2005	Monomorium sp. Mau-01	Brise 200	Monomorium	Monomorium sp. Mau-01	Brian Fisher	bfisher@calacademy.org		27-May-2005	Mauritius	Brise Mt., Bambous		Brise 200	-20.3455	57.7547
ASMA318-05	CASENT0060560-D01	BLF12072	392	CO1	EF609892					27-May-2005	Monomorium cryptobium	Brise 200	Monomorium	Monomorium cryptobium	Brian Fisher	bfisher@calacademy.org	B.L.Fisher et al.	27-May-2005	Mauritius	Malagasy	Brise 200	Brise Mt., Bambous	-20.346	57.755	200	1w|100% EtOH|rainforest|Sent to M. Alex Smith for barcoding, U of Guelph BOX-0426
ASMA319-05	CASENT0060561-D01	BLF12072	399	CO1	EF609889					27-May-2005	Monomorium cryptobium	Brise 200	Monomorium	Monomorium cryptobium	Brian Fisher	bfisher@calacademy.org	B.L.Fisher et al.	27-May-2005	Mauritius	Malagasy	Brise 200	Brise Mt., Bambous	-20.346	57.755	200	1w|100% EtOH|rainforest|Sent to M. Alex Smith for barcoding, U of Guelph BOX-0426
ASMA321-05	CASENT0060563-D01	BLF12072	417	CO1	EF609893					27-May-2005	Monomorium cryptobium	Brise 200	Monomorium	Monomorium cryptobium	Brian Fisher	bfisher@calacademy.org	B.L.Fisher et al.	27-May-2005	Mauritius	Malagasy	Brise 200	Brise Mt., Bambous	-20.346	57.755	200	1w|100% EtOH|rainforest|Sent to M. Alex Smith for barcoding, U of Guelph BOX-0426
ASMA322-05	CASENT0060564-D01		0	Not Barcoded	0			WSP-		27-May-2005	Monomorium sp. Mau-01	Brise 200	Monomorium	Monomorium sp. Mau-01	Brian Fisher	bfisher@calacademy.org		27-May-2005	Mauritius	Brise Mt., Bambous		Brise 200	-20.3455	57.7547
ASMA349-05	CASENT0060657-D01	BLF12072	235	CO1	EF609897					27-May-2005	Monomorium cryptobium	Brise 200	Monomorium	Monomorium cryptobium	Brian Fisher	bfisher@calacademy.org	B.L.Fisher et al.	27-May-2005	Mauritius	Malagasy	Brise 200	Brise Mt., Bambous	-20.346	57.755	200	1w|100% EtOH|rainforest|Sent to M. Alex Smith for barcoding, U of Guelph BOX-0426
ASMA350-05	CASENT0060658-D01	BLF12072	419	CO1	EF609895					27-May-2005	Monomorium cryptobium	Brise 200	Monomorium	Monomorium cryptobium	Brian Fisher	bfisher@calacademy.org	B.L.Fisher et al.	27-May-2005	Mauritius	Malagasy	Brise 200	Brise Mt., Bambous	-20.346	57.755	200	1w|100% EtOH|rainforest|Sent to M. Alex Smith for barcoding, U of Guelph BOX-0426
ASMA351-05	CASENT0060659-D01	BLF12072	419	CO1	EF609894					27-May-2005	Monomorium cryptobium	Brise 200	Monomorium	Monomorium cryptobium	Brian Fisher	bfisher@calacademy.org	B.L.Fisher et al.	27-May-2005	Mauritius	Malagasy	Brise 200	Brise Mt., Bambous	-20.346	57.755	200	1w|100% EtOH|rainforest|Sent to M. Alex Smith for barcoding, U of Guelph BOX-0426
ASMA352-05	CASENT0060660-D01	BLF12072	419	CO1	EF609898					27-May-2005	Monomorium cryptobium	Brise 200	Monomorium	Monomorium cryptobium	Brian Fisher	bfisher@calacademy.org	B.L.Fisher et al.	27-May-2005	Mauritius	Malagasy	Brise 200	Brise Mt., Bambous	-20.346	57.755	200	1w|100% EtOH|rainforest|Sent to M. Alex Smith for barcoding, U of Guelph BOX-0426
ASMA353-05	CASENT0060661-D01	BLF12072	0	Not Barcoded		EU490451		WSP-		27-May-2005	Monomorium cryptobium	Brise 200	Monomorium	Monomorium cryptobium	Brian Fisher	bfisher@calacademy.org	B.L.Fisher et al.	27-May-2005	Mauritius	Malagasy	Brise 200	Brise Mt., Bambous	-20.346	57.755	200	1w|100% EtOH|rainforest|Sent to M. Alex Smith for barcoding, U of Guelph BOX-0426
ASMA354-05	CASENT0060662-D01		0	Not Barcoded	0			WSP-		27-May-2005	Monomorium sp. Mau-01	Brise 200	Monomorium	Monomorium sp. Mau-01	Brian Fisher	bfisher@calacademy.org		27-May-2005	Mauritius	Brise Mt., Bambous		Brise 200	-20.3455	57.7547
ASAMV039-06	CASENT0060662-D02	BLF12072	651	BARCODE	EF609878					27-May-2005	Monomorium sechellense	Brise 200	Monomorium	Monomorium sechellense	Brian Fisher	bfisher@calacademy.org	B.L.Fisher et al.	27-May-2005	Mauritius	Malagasy	Brise 200	Brise Mt., Bambous	-20.346	57.755	200	3w|100% EtOH|rainforest|Sent to M. Alex Smith for barcoding, U of Guelph BOX-0624
ASMA204-05	CASENT0060070-D01		0	Not Barcoded	0	EU490440		WSP-		27-May-2005	Oligomyrmex sp. Mau-01	Brise 200	Oligomyrmex	Oligomyrmex sp. Mau-01	Brian Fisher	bfisher@calacademy.org		27-May-2005	Mauritius	Brise Mt., Bambous		Brise 200	-20.3455	57.7547
ASMA034-05	CASENT0056027-D01	BLF12072	419	CO1	EF609918			WSP-		27-May-2005	Pachycondyla obscurans	Pouce 750	Pachycondyla	Pachycondyla obscurans	Brian Fisher	bfisher@calacademy.org	B.L.Fisher et al.	27-May-2005	Mauritius	Malagasy	Pouce 750	Le Pouce Mt., Moka Range	-20.198	57.529	750	1w|100% EtOH|rainforest|Sent to M. Alex Smith for barcoding, U of Guelph BOX-0427
ASMA035-05	CASENT0056028-D01	BLF12072	657	BARCODE	EF609919			WSP-		27-May-2005	Pachycondyla obscurans	Brise 200	Pachycondyla	Pachycondyla obscurans	Brian Fisher	bfisher@calacademy.org	B.L.Fisher et al.	27-May-2005	Mauritius	Malagasy	Brise 200	Brise Mt., Bambous	-20.346	57.755	200	1w|100% EtOH|rainforest|Sent to M. Alex Smith for barcoding, U of Guelph BOX-0427
ASMA036-05	CASENT0056029-D01	BLF12072	639	BARCODE	EF609921			WSP-		27-May-2005	Pachycondyla obscurans	Brise 200	Pachycondyla	Pachycondyla obscurans	Brian Fisher	bfisher@calacademy.org	B.L.Fisher et al.	27-May-2005	Mauritius	Malagasy	Brise 200	Brise Mt., Bambous	-20.346	57.755	200	1w|100% EtOH|rainforest|Sent to M. Alex Smith for barcoding, U of Guelph BOX-0427
ASMA037-05	CASENT0056030-D01	BLF12072	631	BARCODE	EF609920			WSP-		27-May-2005	Pachycondyla obscurans	Brise 200	Pachycondyla	Pachycondyla obscurans	Brian Fisher	bfisher@calacademy.org	B.L.Fisher et al.	27-May-2005	Mauritius	Malagasy	Brise 200	Brise Mt., Bambous	-20.346	57.755	200	1w|100% EtOH|rainforest|Sent to M. Alex Smith for barcoding, U of Guelph BOX-0427
ASMA038-05	CASENT0056031-D01	BLF12072	622	BARCODE	EF609917			WSP-		27-May-2005	Pachycondyla obscurans	Brise 200	Pachycondyla	Pachycondyla obscurans	Brian Fisher	bfisher@calacademy.org	B.L.Fisher et al.	27-May-2005	Mauritius	Malagasy	Brise 200	Brise Mt., Bambous	-20.346	57.755	200	1w|100% EtOH|rainforest|Sent to M. Alex Smith for barcoding, U of Guelph BOX-0427
ASMA039-05	CASENT0056032-D01	BLF12072	626	BARCODE	EF609916			WSP-		27-May-2005	Pachycondyla obscurans	Brise 200	Pachycondyla	Pachycondyla obscurans	Brian Fisher	bfisher@calacademy.org	B.L.Fisher et al.	27-May-2005	Mauritius	Malagasy	Brise 200	Brise Mt., Bambous	-20.346	57.755	200	1w|100% EtOH|rainforest|Sent to M. Alex Smith for barcoding, U of Guelph BOX-0427
ASMA117-05	CASENT0059658-D01	BLF12061	624	BARCODE	EF609923			WSP-		27-May-2005	Pachycondyla obscurans	Camizard 375	Pachycondyla	Pachycondyla obscurans	Brian Fisher	bfisher@calacademy.org	B.L.Fisher et al.	27-May-2005	Mauritius	Malagasy	Camizard 375	Camizard Mt., Bambous	-20.333	57.723	375	1w|100% EtOH|rainforest|Sent to M. Alex Smith for barcoding, U of Guelph BOX-0427
ASMA118-05	CASENT0059659-D01	BLF12061	657	BARCODE	EF609926			WSP-		27-May-2005	Pachycondyla obscurans	Camizard 375	Pachycondyla	Pachycondyla obscurans	Brian Fisher	bfisher@calacademy.org	B.L.Fisher et al.	27-May-2005	Mauritius	Malagasy	Camizard 375	Camizard Mt., Bambous	-20.333	57.723	375	1w|100% EtOH|rainforest|Sent to M. Alex Smith for barcoding, U of Guelph BOX-0427
ASMA119-05	CASENT0059660-D01	BLF12061	657	BARCODE	EF609925			WSP-		27-May-2005	Pachycondyla obscurans	Camizard 375	Pachycondyla	Pachycondyla obscurans	Brian Fisher	bfisher@calacademy.org	B.L.Fisher et al.	27-May-2005	Mauritius	Malagasy	Camizard 375	Camizard Mt., Bambous	-20.333	57.723	375	1w|100% EtOH|rainforest|Sent to M. Alex Smith for barcoding, U of Guelph BOX-0427
ASMA120-05	CASENT0059661-D01	BLF12061	657	BARCODE	EF609924			WSP-		27-May-2005	Pachycondyla obscurans	Camizard 375	Pachycondyla	Pachycondyla obscurans	Brian Fisher	bfisher@calacademy.org	B.L.Fisher et al.	27-May-2005	Mauritius	Malagasy	Camizard 375	Camizard Mt., Bambous	-20.333	57.723	375	1w|100% EtOH|rainforest|Sent to M. Alex Smith for barcoding, U of Guelph BOX-0427
ASMA121-05	CASENT0059662-D01	BLF12061	631	BARCODE	EF609922			WSP-		27-May-2005	Pachycondyla obscurans	Camizard 375	Pachycondyla	Pachycondyla obscurans	Brian Fisher	bfisher@calacademy.org	B.L.Fisher et al.	27-May-2005	Mauritius	Malagasy	Camizard 375	Camizard Mt., Bambous	-20.333	57.723	375	1w|100% EtOH|rainforest|Sent to M. Alex Smith for barcoding, U of Guelph BOX-0427
ASMA122-05	CASENT0059663-D01	BLF12061	657	BARCODE	EF609928			WSP-		27-May-2005	Pachycondyla obscurans	Camizard 375	Pachycondyla	Pachycondyla obscurans	Brian Fisher	bfisher@calacademy.org	B.L.Fisher et al.	27-May-2005	Mauritius	Malagasy	Camizard 375	Camizard Mt., Bambous	-20.333	57.723	375	1w|100% EtOH|rainforest|Sent to M. Alex Smith for barcoding, U of Guelph BOX-0427
ASMA123-05	CASENT0059664-D01	BLF12062	631	BARCODE	EF609930			WSP-		27-May-2005	Pachycondyla obscurans	Camizard 375	Pachycondyla	Pachycondyla obscurans	Brian Fisher	bfisher@calacademy.org	B.L.Fisher et al.	27-May-2005	Mauritius	Malagasy	Camizard 375	Camizard Mt., Bambous	-20.333	57.723	375	1w|100% EtOH|rainforest|Sent to M. Alex Smith for barcoding, U of Guelph BOX-0427
ASMA124-05	CASENT0059665-D01	BLF12062	631	BARCODE	EF609927			WSP-		27-May-2005	Pachycondyla obscurans	Camizard 375	Pachycondyla	Pachycondyla obscurans	Brian Fisher	bfisher@calacademy.org	B.L.Fisher et al.	27-May-2005	Mauritius	Malagasy	Camizard 375	Camizard Mt., Bambous	-20.333	57.723	375	1w|100% EtOH|rainforest|Sent to M. Alex Smith for barcoding, U of Guelph BOX-0427
ASMA125-05	CASENT0059666-D01	BLF12062	657	BARCODE	EF609929			WSP-		27-May-2005	Pachycondyla obscurans	Camizard 375	Pachycondyla	Pachycondyla obscurans	Brian Fisher	bfisher@calacademy.org	B.L.Fisher et al.	27-May-2005	Mauritius	Malagasy	Camizard 375	Camizard Mt., Bambous	-20.333	57.723	375	1w|100% EtOH|rainforest|Sent to M. Alex Smith for barcoding, U of Guelph BOX-0427
ASMA126-05	CASENT0059667-D01	BLF12062	657	BARCODE	EF609933			WSP-		27-May-2005	Pachycondyla obscurans	Camizard 375	Pachycondyla	Pachycondyla obscurans	Brian Fisher	bfisher@calacademy.org	B.L.Fisher et al.	27-May-2005	Mauritius	Malagasy	Camizard 375	Camizard Mt., Bambous	-20.333	57.723	375	1w|100% EtOH|rainforest|Sent to M. Alex Smith for barcoding, U of Guelph BOX-0427
ASMA127-05	CASENT0059668-D01	BLF12062	657	BARCODE	EF609931			WSP-		27-May-2005	Pachycondyla obscurans	Camizard 375	Pachycondyla	Pachycondyla obscurans	Brian Fisher	bfisher@calacademy.org	B.L.Fisher et al.	27-May-2005	Mauritius	Malagasy	Camizard 375	Camizard Mt., Bambous	-20.333	57.723	375	1w|100% EtOH|rainforest|Sent to M. Alex Smith for barcoding, U of Guelph BOX-0427
ASMA128-05	CASENT0059669-D01	BLF12062	657	BARCODE	EF609932			WSP-		27-May-2005	Pachycondyla obscurans	Camizard 375	Pachycondyla	Pachycondyla obscurans	Brian Fisher	bfisher@calacademy.org	B.L.Fisher et al.	27-May-2005	Mauritius	Malagasy	Camizard 375	Camizard Mt., Bambous	-20.333	57.723	375	1w|100% EtOH|rainforest|Sent to M. Alex Smith for barcoding, U of Guelph BOX-0427
ASMA258-05	CASENT0060262-D01	BLF12072	631	BARCODE	EF609937			WSP-		27-May-2005	Pachycondyla obscurans	Brise 200	Pachycondyla	Pachycondyla obscurans	Brian Fisher	bfisher@calacademy.org	B.L.Fisher et al.	27-May-2005	Mauritius	Malagasy	Brise 200	Brise Mt., Bambous	-20.346	57.755	200	1w|100% EtOH|rainforest|Sent to M. Alex Smith for barcoding, U of Guelph BOX-0427
ASMA259-05	CASENT0060263-D01	BLF12072	630	BARCODE	EF609934			WSP-		27-May-2005	Pachycondyla obscurans	Brise 200	Pachycondyla	Pachycondyla obscurans	Brian Fisher	bfisher@calacademy.org	B.L.Fisher et al.	27-May-2005	Mauritius	Malagasy	Brise 200	Brise Mt., Bambous	-20.346	57.755	200	1w|100% EtOH|rainforest|Sent to M. Alex Smith for barcoding, U of Guelph BOX-0427
ASMA260-05	CASENT0060264-D01	BLF12072	631	BARCODE	EF609936			WSP-		27-May-2005	Pachycondyla obscurans	Brise 200	Pachycondyla	Pachycondyla obscurans	Brian Fisher	bfisher@calacademy.org	B.L.Fisher et al.	27-May-2005	Mauritius	Malagasy	Brise 200	Brise Mt., Bambous	-20.346	57.755	200	1w|100% EtOH|rainforest|Sent to M. Alex Smith for barcoding, U of Guelph BOX-0427
ASMA261-05	CASENT0060265-D01	BLF12072	631	BARCODE	EF609938			WSP-		27-May-2005	Pachycondyla obscurans	Brise 200	Pachycondyla	Pachycondyla obscurans	Brian Fisher	bfisher@calacademy.org	B.L.Fisher et al.	27-May-2005	Mauritius	Malagasy	Brise 200	Brise Mt., Bambous	-20.346	57.755	200	1w|100% EtOH|rainforest|Sent to M. Alex Smith for barcoding, U of Guelph BOX-0427
ASMA323-05	CASENT0060571-D01	BLF12072	657	BARCODE	EF609942	EU417938		WSP-		27-May-2005	Pachycondyla obscurans	Brise 200	Pachycondyla	Pachycondyla obscurans	Brian Fisher	bfisher@calacademy.org	B.L.Fisher et al.	27-May-2005	Mauritius	Malagasy	Brise 200	Brise Mt., Bambous	-20.346	57.755	200	1w|100% EtOH|rainforest|Sent to M. Alex Smith for barcoding, U of Guelph BOX-0427
ASMA324-05	CASENT0060572-D01	BLF12072	657	BARCODE	EF609940	EU417939		WSP-		27-May-2005	Pachycondyla obscurans	Brise 200	Pachycondyla	Pachycondyla obscurans	Brian Fisher	bfisher@calacademy.org	B.L.Fisher et al.	27-May-2005	Mauritius	Malagasy	Brise 200	Brise Mt., Bambous	-20.346	57.755	200	1w|100% EtOH|rainforest|Sent to M. Alex Smith for barcoding, U of Guelph BOX-0427
ASMA325-05	CASENT0060573-D01	BLF12072	418	CO1	EF609943	EU417940		WSP-		27-May-2005	Pachycondyla obscurans	Brise 200	Pachycondyla	Pachycondyla obscurans	Brian Fisher	bfisher@calacademy.org	B.L.Fisher et al.	27-May-2005	Mauritius	Malagasy	Brise 200	Brise Mt., Bambous	-20.346	57.755	200	1w|100% EtOH|rainforest|Sent to M. Alex Smith for barcoding, U of Guelph BOX-0427
ASMA326-05	CASENT0060574-D01	BLF12072	634	BARCODE	EF609941	EU417941		WSP-		27-May-2005	Pachycondyla obscurans	Brise 200	Pachycondyla	Pachycondyla obscurans	Brian Fisher	bfisher@calacademy.org	B.L.Fisher et al.	27-May-2005	Mauritius	Malagasy	Brise 200	Brise Mt., Bambous	-20.346	57.755	200	1w|100% EtOH|rainforest|Sent to M. Alex Smith for barcoding, U of Guelph BOX-0427
ASMA327-05	CASENT0060575-D01	BLF12072	631	BARCODE	EF609935	EU417942		WSP-		27-May-2005	Pachycondyla obscurans	Brise 200	Pachycondyla	Pachycondyla obscurans	Brian Fisher	bfisher@calacademy.org	B.L.Fisher et al.	27-May-2005	Mauritius	Malagasy	Brise 200	Brise Mt., Bambous	-20.346	57.755	200	1w|100% EtOH|rainforest|Sent to M. Alex Smith for barcoding, U of Guelph BOX-0427
ASMA328-05	CASENT0060576-D01	BLF12072	622	BARCODE	EF609939	EU417943		WSP-		27-May-2005	Pachycondyla obscurans	Brise 200	Pachycondyla	Pachycondyla obscurans	Brian Fisher	bfisher@calacademy.org	B.L.Fisher et al.	27-May-2005	Mauritius	Malagasy	Brise 200	Brise Mt., Bambous	-20.346	57.755	200	1w|100% EtOH|rainforest|Sent to M. Alex Smith for barcoding, U of Guelph BOX-0427
ASMA206-05	CASENT0060073-D01	BLF12072	622	BARCODE	EF609949	EU417921		WSP-		27-May-2005	Paratrechina bourbonica	Brise 200	Paratrechina	Paratrechina bourbonica	Brian Fisher	bfisher@calacademy.org	B.L.Fisher et al.	27-May-2005	Mauritius	Malagasy	Brise 200	Brise Mt., Bambous	-20.346	57.755	200	1w|100% EtOH|rainforest|Sent to M. Alex Smith for barcoding, U of Guelph BOX-0427
ASMA207-05	CASENT0060074-D01	BLF12072	622	BARCODE	EF609947	EU417922		WSP-		27-May-2005	Paratrechina bourbonica	Brise 200	Paratrechina	Paratrechina bourbonica	Brian Fisher	bfisher@calacademy.org	B.L.Fisher et al.	27-May-2005	Mauritius	Malagasy	Brise 200	Brise Mt., Bambous	-20.346	57.755	200	1w|100% EtOH|rainforest|Sent to M. Alex Smith for barcoding, U of Guelph BOX-0427
ASMA208-05	CASENT0060075-D01	BLF12072	622	BARCODE	EF609951			WSP-		27-May-2005	Paratrechina bourbonica	Brise 200	Paratrechina	Paratrechina bourbonica	Brian Fisher	bfisher@calacademy.org	B.L.Fisher et al.	27-May-2005	Mauritius	Malagasy	Brise 200	Brise Mt., Bambous	-20.346	57.755	200	1w|100% EtOH|rainforest|Sent to M. Alex Smith for barcoding, U of Guelph BOX-0427
ASMA209-05	CASENT0060076-D01	BLF12072	651	BARCODE	EF609952			WSP-		27-May-2005	Paratrechina bourbonica	Brise 200	Paratrechina	Paratrechina bourbonica	Brian Fisher	bfisher@calacademy.org	B.L.Fisher et al.	27-May-2005	Mauritius	Malagasy	Brise 200	Brise Mt., Bambous	-20.346	57.755	200	1w|100% EtOH|rainforest|Sent to M. Alex Smith for barcoding, U of Guelph BOX-0427
ASMA210-05	CASENT0060077-D01	BLF12072	657	BARCODE	EF609950	EU417923		WSP-		27-May-2005	Paratrechina bourbonica	Brise 200	Paratrechina	Paratrechina bourbonica	Brian Fisher	bfisher@calacademy.org	B.L.Fisher et al.	27-May-2005	Mauritius	Malagasy	Brise 200	Brise Mt., Bambous	-20.346	57.755	200	1w|100% EtOH|rainforest|Sent to M. Alex Smith for barcoding, U of Guelph BOX-0427
ASMA211-05	CASENT0060078-D01	BLF12072	419	CO1	EF609948	EU417924		WSP-		27-May-2005	Paratrechina bourbonica	Brise 200	Paratrechina	Paratrechina bourbonica	Brian Fisher	bfisher@calacademy.org	B.L.Fisher et al.	27-May-2005	Mauritius	Malagasy	Brise 200	Brise Mt., Bambous	-20.346	57.755	200	1w|100% EtOH|rainforest|Sent to M. Alex Smith for barcoding, U of Guelph BOX-0427
ASMA218-05	CASENT0060137-D01	BLF12085	623	BARCODE	EF609946			WSP-		28-May-2005	Paratrechina bourbonica	Aigrettes 1	Paratrechina	Paratrechina bourbonica	Brian Fisher	bfisher@calacademy.org	B.L.Fisher et al.	28-May-2005	Mauritius	Malagasy	Basin Blanc 480	Basin Blanc	-20.453	57.478	480	1w|100% EtOH|coastal scrub|Sent to M. Alex Smith for barcoding, U of Guelph BOX-0427
ASMA219-05	CASENT0060138-D01	BLF12085	620	BARCODE	EF609945			WSP-		28-May-2005	Paratrechina bourbonica	Aigrettes 1	Paratrechina	Paratrechina bourbonica	Brian Fisher	bfisher@calacademy.org	B.L.Fisher et al.	28-May-2005	Mauritius	Malagasy	Aigrettes 1	Ile aux Aigrettes	-20.419	57.73	1	1w|100% EtOH|coastal scrub|Sent to M. Alex Smith for barcoding, U of Guelph BOX-0427
ASMA220-05	CASENT0060139-D01	BLF12085	620	BARCODE	EF609953			WSP-		28-May-2005	Paratrechina bourbonica	Aigrettes 1	Paratrechina	Paratrechina bourbonica	Brian Fisher	bfisher@calacademy.org	B.L.Fisher et al.	28-May-2005	Mauritius	Malagasy	Aigrettes 1	Ile aux Aigrettes	-20.419	57.73	1	1w|100% EtOH|coastal scrub|Sent to M. Alex Smith for barcoding, U of Guelph BOX-0427
ASMA221-05	CASENT0060140-D01	BLF12085	620	BARCODE	EF609955			WSP-		28-May-2005	Paratrechina bourbonica	Aigrettes 1	Paratrechina	Paratrechina bourbonica	Brian Fisher	bfisher@calacademy.org	B.L.Fisher et al.	28-May-2005	Mauritius	Malagasy	Aigrettes 1	Ile aux Aigrettes	-20.419	57.73	1	1w|100% EtOH|coastal scrub|Sent to M. Alex Smith for barcoding, U of Guelph BOX-0427
ASMA426-05	CASENT0060140-D02	BLF12085	580	BARCODE						28-May-2005	Paratrechina bourbonica	Aigrettes 1	Paratrechina	Paratrechina bourbonica	Brian Fisher	bfisher@calacademy.org	B.L.Fisher et al.	28-May-2005	Mauritius	Malagasy	Aigrettes 1	Ile aux Aigrettes	-20.419	57.73	1	1w|100% EtOH|coastal scrub|Sent to M. Alex Smith for barcoding, U of Guelph BOX-0561
ASMA222-05	CASENT0060141-D01	BLF12085	465	CO1	EF609954			WSP-		28-May-2005	Paratrechina bourbonica	Aigrettes 1	Paratrechina	Paratrechina bourbonica	Brian Fisher	bfisher@calacademy.org	B.L.Fisher et al.	28-May-2005	Mauritius	Malagasy	Aigrettes 1	Ile aux Aigrettes	-20.419	57.73	1	1w|100% EtOH|coastal scrub|Sent to M. Alex Smith for barcoding, U of Guelph BOX-0427
ASMA427-05	CASENT0060141-D02	BLF12085	547	BARCODE						28-May-2005	Paratrechina bourbonica	Aigrettes 1	Paratrechina	Paratrechina bourbonica	Brian Fisher	bfisher@calacademy.org	B.L.Fisher et al.	28-May-2005	Mauritius	Malagasy	Aigrettes 1	Ile aux Aigrettes	-20.419	57.73	1	1w|100% EtOH|coastal scrub|Sent to M. Alex Smith for barcoding, U of Guelph BOX-0561
ASAMV027-06	CASENT0060141-D03	BLF12085	657	BARCODE						28-May-2005	Paratrechina bourbonica	Aigrettes 1	Paratrechina	Paratrechina bourbonica	Brian Fisher	bfisher@calacademy.org	B.L.Fisher et al.	28-May-2005	Mauritius	Malagasy	Aigrettes 1	Ile aux Aigrettes	-20.419	57.73	1	1w on point|dry|coastal scrub|Sent to M. Alex Smith for barcoding, U of Guelph BOX-0624
ASMA247-05	CASENT0060208-D01	BLF12072	626	BARCODE	EF609958	EU417931		WSP-		27-May-2005	Paratrechina bourbonica	Brise 200	Paratrechina	Paratrechina bourbonica	Brian Fisher	bfisher@calacademy.org	B.L.Fisher et al.	27-May-2005	Mauritius	Malagasy	Brise 200	Brise Mt., Bambous	-20.346	57.755	200	1dQ|100% EtOH|rainforest|Sent to M. Alex Smith for barcoding, U of Guelph BOX-0427
ASMA227-05	CASENT0060208-D02	BLF12072	657	BARCODE						27-May-2005	Paratrechina bourbonica	Brise 200	Paratrechina	Paratrechina bourbonica	Brian Fisher	bfisher@calacademy.org	B.L.Fisher et al.	27-May-2005	Mauritius	Malagasy	Brise 200	Brise Mt., Bambous	-20.346	57.755	200	1w|100% EtOH|rainforest|Sent to M. Alex Smith for barcoding, U of Guelph BOX-0427
ASAMV030-06	CASENT0060208-D03	BLF12072	657	BARCODE						27-May-2005	Paratrechina bourbonica	Brise 200	Paratrechina	Paratrechina bourbonica	Brian Fisher	bfisher@calacademy.org	B.L.Fisher et al.	27-May-2005	Mauritius	Malagasy	Brise 200	Brise Mt., Bambous	-20.346	57.755	200	1w on point|dry|rainforest|Sent to M. Alex Smith for barcoding, U of Guelph BOX-0624
ASMA248-05	CASENT0060210-D01	BLF12072	620	BARCODE	EF609956	EU417932		WSP-		27-May-2005	Paratrechina bourbonica	Brise 200	Paratrechina	Paratrechina bourbonica	Brian Fisher	bfisher@calacademy.org	B.L.Fisher et al.	27-May-2005	Mauritius	Malagasy	Brise 200	Brise Mt., Bambous	-20.346	57.755	200	1w|100% EtOH|rainforest|Sent to M. Alex Smith for barcoding, U of Guelph BOX-0427
ASMA249-05	CASENT0060211-D01	BLF12072	620	BARCODE	EF609960	EU417933		WSP-		27-May-2005	Paratrechina bourbonica	Brise 200	Paratrechina	Paratrechina bourbonica	Brian Fisher	bfisher@calacademy.org	B.L.Fisher et al.	27-May-2005	Mauritius	Malagasy	Brise 200	Brise Mt., Bambous	-20.346	57.755	200	1w|100% EtOH|rainforest|Sent to M. Alex Smith for barcoding, U of Guelph BOX-0427
ASMA250-05	CASENT0060212-D01	BLF12072	657	BARCODE	EF609957			WSP-		27-May-2005	Paratrechina bourbonica	Brise 200	Paratrechina	Paratrechina bourbonica	Brian Fisher	bfisher@calacademy.org	B.L.Fisher et al.	27-May-2005	Mauritius	Malagasy	Brise 200	Brise Mt., Bambous	-20.346	57.755	200	1w|100% EtOH|rainforest|Sent to M. Alex Smith for barcoding, U of Guelph BOX-0427
ASMA251-05	CASENT0060213-D01	BLF12072	419	CO1	EF609961	EU417934		WSP-		27-May-2005	Paratrechina bourbonica	Brise 200	Paratrechina	Paratrechina bourbonica	Brian Fisher	bfisher@calacademy.org	B.L.Fisher et al.	27-May-2005	Mauritius	Malagasy	Brise 200	Brise Mt., Bambous	-20.346	57.755	200	1w|100% EtOH|rainforest|Sent to M. Alex Smith for barcoding, U of Guelph BOX-0427
ASMA252-05	CASENT0060256-D01	BLF12072	657	BARCODE	EF609962	EU417935		WSP-		27-May-2005	Paratrechina bourbonica	Brise 200	Paratrechina	Paratrechina bourbonica	Brian Fisher	bfisher@calacademy.org	B.L.Fisher et al.	27-May-2005	Mauritius	Malagasy	Brise 200	Brise Mt., Bambous	-20.346	57.755	200	1w|100% EtOH|rainforest|Sent to M. Alex Smith for barcoding, U of Guelph BOX-0427
ASMA253-05	CASENT0060257-D01	BLF12072	620	BARCODE	EF609963	EU417936		WSP-		27-May-2005	Paratrechina bourbonica	Brise 200	Paratrechina	Paratrechina bourbonica	Brian Fisher	bfisher@calacademy.org	B.L.Fisher et al.	27-May-2005	Mauritius	Malagasy	Brise 200	Brise Mt., Bambous	-20.346	57.755	200	1w|100% EtOH|rainforest|Sent to M. Alex Smith for barcoding, U of Guelph BOX-0427
ASAMV032-06	CASENT0060259-D02	BLF12072	656	BARCODE	EF609944					27-May-2005	Paratrechina bourbonica	Brise 200	Paratrechina	Paratrechina bourbonica	Brian Fisher	bfisher@calacademy.org	B.L.Fisher et al.	27-May-2005	Mauritius	Malagasy	Brise 200	Brise Mt., Bambous	-20.346	57.755	200	1w|100% EtOH|rainforest|Sent to M. Alex Smith for barcoding, U of Guelph BOX-0624
ASMA366-05	CASENT0060676-D01	BLF12072	531	BARCODE	EF609965			WSP-		27-May-2005	Paratrechina bourbonica	Brise 200	Paratrechina	Paratrechina bourbonica	Brian Fisher	bfisher@calacademy.org	B.L.Fisher et al.	27-May-2005	Mauritius	Malagasy	Brise 200	Brise Mt., Bambous	-20.346	57.755	200	1w|100% EtOH|rainforest|Sent to M. Alex Smith for barcoding, U of Guelph BOX-0427
ASMA367-05	CASENT0060677-D01	BLF12072	620	BARCODE	EU525205			WSP-		27-May-2005	Paratrechina bourbonica	Brise 200	Paratrechina	Paratrechina bourbonica	Brian Fisher	bfisher@calacademy.org	B.L.Fisher et al.	27-May-2005	Mauritius	Malagasy	Brise 200	Brise Mt., Bambous	-20.346	57.755	200	1w|100% EtOH|rainforest|Sent to M. Alex Smith for barcoding, U of Guelph BOX-0427
ASMA368-05	CASENT0060678-D01	BLF12072	620	BARCODE	EF609964			WSP-		27-May-2005	Paratrechina bourbonica	Brise 200	Paratrechina	Paratrechina bourbonica	Brian Fisher	bfisher@calacademy.org	B.L.Fisher et al.	27-May-2005	Mauritius	Malagasy	Brise 200	Brise Mt., Bambous	-20.346	57.755	200	1w|100% EtOH|rainforest|Sent to M. Alex Smith for barcoding, U of Guelph BOX-0427
ASMA369-05	CASENT0060679-D01	BLF12072	620	BARCODE	EF609967			WSP-		27-May-2005	Paratrechina bourbonica	Brise 200	Paratrechina	Paratrechina bourbonica	Brian Fisher	bfisher@calacademy.org	B.L.Fisher et al.	27-May-2005	Mauritius	Malagasy	Brise 200	Brise Mt., Bambous	-20.346	57.755	200	1w|100% EtOH|rainforest|Sent to M. Alex Smith for barcoding, U of Guelph BOX-0427
ASMA370-05	CASENT0060680-D01	BLF12072	620	BARCODE	EF609966			WSP-		27-May-2005	Paratrechina bourbonica	Brise 200	Paratrechina	Paratrechina bourbonica	Brian Fisher	bfisher@calacademy.org	B.L.Fisher et al.	27-May-2005	Mauritius	Malagasy	Brise 200	Brise Mt., Bambous	-20.346	57.755	200	1w|100% EtOH|rainforest|Sent to M. Alex Smith for barcoding, U of Guelph BOX-0427
ASMA881-05	CASENT0055959-D01	BLF12087	614	BARCODE	EF609968	EU439633	EU439623			28-May-2005	Paratrechina longicornis	Pieter Both 770	Paratrechina	Paratrechina longicornis	Brian Fisher	bfisher@calacademy.org	B.L.Fisher et al.	28-May-2005	Mauritius	Malagasy	Pieter Both 770	Pieter Both Mt., Moka Range	-20.192	57.555	770	1w|100% EtOH|road side|Sent to M. Alex Smith for barcoding, U of Guelph BOX-0561
ASMA882-05	CASENT0055960-D01	BLF12087	307	CO1	EU150286					28-May-2005	Paratrechina longicornis	Esny 1	Paratrechina	Paratrechina longicornis	Brian Fisher	bfisher@calacademy.org	B.L.Fisher et al.	28-May-2005	Mauritius	Malagasy	Esny 1	Pte d` Esny	-20.425	57.724	1	1w|100% EtOH|road side|Sent to M. Alex Smith for barcoding, U of Guelph BOX-0561
ASMA883-05	CASENT0055961-D01	BLF12087	615	BARCODE	EF609969	EU439634	EU439624			28-May-2005	Paratrechina longicornis	Esny 1	Paratrechina	Paratrechina longicornis	Brian Fisher	bfisher@calacademy.org	B.L.Fisher et al.	28-May-2005	Mauritius	Malagasy	Esny 1	Pte d` Esny	-20.425	57.724	1	1w|100% EtOH|road side|Sent to M. Alex Smith for barcoding, U of Guelph BOX-0561
ASMA884-05	CASENT0055962-D01	BLF12087	656	BARCODE	EF609970	EU439635	EU439625			28-May-2005	Paratrechina longicornis	Esny 1	Paratrechina	Paratrechina longicornis	Brian Fisher	bfisher@calacademy.org	B.L.Fisher et al.	28-May-2005	Mauritius	Malagasy	Esny 1	Pte d` Esny	-20.425	57.724	1	1w|100% EtOH|road side|Sent to M. Alex Smith for barcoding, U of Guelph BOX-0561
ASMA885-05	CASENT0055963-D01	BLF12087	614	BARCODE	EF609972	EU439636	EU439626			28-May-2005	Paratrechina longicornis	Esny 1	Paratrechina	Paratrechina longicornis	Brian Fisher	bfisher@calacademy.org	B.L.Fisher et al.	28-May-2005	Mauritius	Malagasy	Esny 1	Pte d` Esny	-20.425	57.724	1	1w|100% EtOH|road side|Sent to M. Alex Smith for barcoding, U of Guelph BOX-0561
ASMA886-05	CASENT0055964-D01	BLF12087	652	BARCODE	EF609971	EU439637	EU439627			28-May-2005	Paratrechina longicornis	Esny 1	Paratrechina	Paratrechina longicornis	Brian Fisher	bfisher@calacademy.org	B.L.Fisher et al.	28-May-2005	Mauritius	Malagasy	Esny 1	Pte d` Esny	-20.425	57.724	1	1w|100% EtOH|road side|Sent to M. Alex Smith for barcoding, U of Guelph BOX-0561
ASMA026-05	CASENT0055916-D01	BLF12030	657	BARCODE	EF609975			WSP-		26-May-2005	Paratrechina vividula	Pouce 750	Paratrechina	Paratrechina vividula	Brian Fisher	bfisher@calacademy.org	B.L.Fisher et al.	26-May-2005	Mauritius	Malagasy	Pouce 750	Le Pouce Mt., Moka Range	-20.198	57.529	750	1w|100% EtOH|closed vegetation|Sent to M. Alex Smith for barcoding, U of Guelph BOX-0427
ASMA468-05	CASENT0058917-D01	BLF12128	615	BARCODE	EF609993		EU439616			29-May-2005	Paratrechina vividula	Basin Blanc 480	Paratrechina	Paratrechina vividula	Brian Fisher	bfisher@calacademy.org	B.L.Fisher et al.	29-May-2005	Mauritius	Malagasy	Basin Blanc 480	Basin Blanc	-20.453	57.478	480	1w|100% EtOH|rainforest|Sent to M. Alex Smith for barcoding, U of Guelph BOX-0561
ASMA469-05	CASENT0058918-D01	BLF12128	624	BARCODE	EF609992		EU439617			29-May-2005	Paratrechina vividula	Basin Blanc 480	Paratrechina	Paratrechina vividula	Brian Fisher	bfisher@calacademy.org	B.L.Fisher et al.	29-May-2005	Mauritius	Malagasy	Basin Blanc 480	Basin Blanc	-20.453	57.478	480	1w|100% EtOH|rainforest|Sent to M. Alex Smith for barcoding, U of Guelph BOX-0561
ASMA470-05	CASENT0058919-D01	BLF12128	612	BARCODE	EF609995		EU439618			29-May-2005	Paratrechina vividula	Basin Blanc 480	Paratrechina	Paratrechina vividula	Brian Fisher	bfisher@calacademy.org	B.L.Fisher et al.	29-May-2005	Mauritius	Malagasy	Basin Blanc 480	Basin Blanc	-20.453	57.478	480	1w|100% EtOH|rainforest|Sent to M. Alex Smith for barcoding, U of Guelph BOX-0561
ASMA471-05	CASENT0058920-D01	BLF12128	618	BARCODE	EF609998					29-May-2005	Paratrechina vividula	Basin Blanc 480	Paratrechina	Paratrechina vividula	Brian Fisher	bfisher@calacademy.org	B.L.Fisher et al.	29-May-2005	Mauritius	Malagasy	Basin Blanc 480	Basin Blanc	-20.453	57.478	480	1w|100% EtOH|rainforest|Sent to M. Alex Smith for barcoding, U of Guelph BOX-0561
ASMA472-05	CASENT0058921-D01	BLF12128	657	BARCODE	EF609994					29-May-2005	Paratrechina vividula	Basin Blanc 480	Paratrechina	Paratrechina vividula	Brian Fisher	bfisher@calacademy.org	B.L.Fisher et al.	29-May-2005	Mauritius	Malagasy	Basin Blanc 480	Basin Blanc	-20.453	57.478	480	1w|100% EtOH|rainforest|Sent to M. Alex Smith for barcoding, U of Guelph BOX-0561
ASMA473-05	CASENT0058922-D01	BLF12128	616	BARCODE	EF609996					29-May-2005	Paratrechina vividula	Basin Blanc 480	Paratrechina	Paratrechina vividula	Brian Fisher	bfisher@calacademy.org	B.L.Fisher et al.	29-May-2005	Mauritius	Malagasy	Basin Blanc 480	Basin Blanc	-20.453	57.478	480	1w|100% EtOH|rainforest|Sent to M. Alex Smith for barcoding, U of Guelph BOX-0561
ASMA091-05	CASENT0059527-D01	BLF12006	621	BARCODE	EF609976	EU417909		WSP-		25-May-2005	Paratrechina vividula	Pouce 750	Paratrechina	Paratrechina vividula	Brian Fisher	bfisher@calacademy.org	B.L.Fisher et al.	25-May-2005	Mauritius	Malagasy	Pouce 750	Le Pouce Mt., Moka Range	-20.198	57.529	750	1w|100% EtOH|closed vegetation|Sent to M. Alex Smith for barcoding, U of Guelph BOX-0427
ASMA092-05	CASENT0059528-D01	BLF12006	620	BARCODE	EF609980	EU417910		WSP-		25-May-2005	Paratrechina vividula	Pouce 750	Paratrechina	Paratrechina vividula	Brian Fisher	bfisher@calacademy.org	B.L.Fisher et al.	25-May-2005	Mauritius	Malagasy	Pouce 750	Le Pouce Mt., Moka Range	-20.198	57.529	750	1w|100% EtOH|closed vegetation|Sent to M. Alex Smith for barcoding, U of Guelph BOX-0427
ASMA093-05	CASENT0059529-D01	BLF12006	620	BARCODE	EF609977	EU417911		WSP-		25-May-2005	Paratrechina vividula	Pouce 750	Paratrechina	Paratrechina vividula	Brian Fisher	bfisher@calacademy.org	B.L.Fisher et al.	25-May-2005	Mauritius	Malagasy	Pouce 750	Le Pouce Mt., Moka Range	-20.198	57.529	750	1w|100% EtOH|closed vegetation|Sent to M. Alex Smith for barcoding, U of Guelph BOX-0427
ASMA094-05	CASENT0059530-D01	BLF12006	631	BARCODE	EF609979	EU417912		WSP-		25-May-2005	Paratrechina vividula	Pouce 750	Paratrechina	Paratrechina vividula	Brian Fisher	bfisher@calacademy.org	B.L.Fisher et al.	25-May-2005	Mauritius	Malagasy	Pouce 750	Le Pouce Mt., Moka Range	-20.198	57.529	750	1w|100% EtOH|closed vegetation|Sent to M. Alex Smith for barcoding, U of Guelph BOX-0427
ASMA095-05	CASENT0059531-D01	BLF12006	632	BARCODE	EF609978	EU417913		WSP-		25-May-2005	Paratrechina vividula	Pouce 750	Paratrechina	Paratrechina vividula	Brian Fisher	bfisher@calacademy.org	B.L.Fisher et al.	25-May-2005	Mauritius	Malagasy	Pouce 750	Le Pouce Mt., Moka Range	-20.198	57.529	750	1w|100% EtOH|closed vegetation|Sent to M. Alex Smith for barcoding, U of Guelph BOX-0427
ASMA096-05	CASENT0059532-D01	BLF12006	419	CO1	EF609981			WSP-		25-May-2005	Paratrechina vividula	Pouce 750	Paratrechina	Paratrechina vividula	Brian Fisher	bfisher@calacademy.org	B.L.Fisher et al.	25-May-2005	Mauritius	Malagasy	Pouce 750	Le Pouce Mt., Moka Range	-20.198	57.529	750	1w|100% EtOH|closed vegetation|Sent to M. Alex Smith for barcoding, U of Guelph BOX-0427
ASMA110-05	CASENT0059599-D01	BLF12039	657	BARCODE	EF609986	EU417914		WSP-		26-May-2005	Paratrechina vividula	Pieter Both 770	Paratrechina	Paratrechina vividula	Brian Fisher	bfisher@calacademy.org	B.L.Fisher et al.	26-May-2005	Mauritius	Malagasy	Pieter Both 770	Pieter Both Mt., Moka Range	-20.192	57.555	770	1w|100% EtOH|closed vegetation|Sent to M. Alex Smith for barcoding, U of Guelph BOX-0427
ASMA111-05	CASENT0059600-D01	BLF12039	419	CO1	EF609982	EU417915		WSP-		26-May-2005	Paratrechina vividula	Pieter Both 770	Paratrechina	Paratrechina vividula	Brian Fisher	bfisher@calacademy.org	B.L.Fisher et al.	26-May-2005	Mauritius	Malagasy	Pieter Both 770	Pieter Both Mt., Moka Range	-20.192	57.555	770	1w|100% EtOH|closed vegetation|Sent to M. Alex Smith for barcoding, U of Guelph BOX-0427
ASMA112-05	CASENT0059601-D01	BLF12039	657	BARCODE	EF609988	EU417916		WSP-		26-May-2005	Paratrechina vividula	Pieter Both 770	Paratrechina	Paratrechina vividula	Brian Fisher	bfisher@calacademy.org	B.L.Fisher et al.	26-May-2005	Mauritius	Malagasy	Pieter Both 770	Pieter Both Mt., Moka Range	-20.192	57.555	770	1w|100% EtOH|closed vegetation|Sent to M. Alex Smith for barcoding, U of Guelph BOX-0427
ASMA113-05	CASENT0059602-D01	BLF12039	621	BARCODE	EF609985	EU417917		WSP-		26-May-2005	Paratrechina vividula	Pieter Both 770	Paratrechina	Paratrechina vividula	Brian Fisher	bfisher@calacademy.org	B.L.Fisher et al.	26-May-2005	Mauritius	Malagasy	Pieter Both 770	Pieter Both Mt., Moka Range	-20.192	57.555	770	1w|100% EtOH|closed vegetation|Sent to M. Alex Smith for barcoding, U of Guelph BOX-0427
ASMA114-05	CASENT0059603-D01	BLF12039	657	BARCODE	EF609984	EU417918		WSP-		26-May-2005	Paratrechina vividula	Pieter Both 770	Paratrechina	Paratrechina vividula	Brian Fisher	bfisher@calacademy.org	B.L.Fisher et al.	26-May-2005	Mauritius	Malagasy	Pieter Both 770	Pieter Both Mt., Moka Range	-20.192	57.555	770	1w|100% EtOH|closed vegetation|Sent to M. Alex Smith for barcoding, U of Guelph BOX-0427
ASMA115-05	CASENT0059604-D01	BLF12039	657	BARCODE	EF609987	EU417919		WSP-		26-May-2005	Paratrechina vividula	Pieter Both 770	Paratrechina	Paratrechina vividula	Brian Fisher	bfisher@calacademy.org	B.L.Fisher et al.	26-May-2005	Mauritius	Malagasy	Pieter Both 770	Pieter Both Mt., Moka Range	-20.192	57.555	770	1w|100% EtOH|closed vegetation|Sent to M. Alex Smith for barcoding, U of Guelph BOX-0427
ASMA116-05	CASENT0059633-D01	BLF12048	621	BARCODE	EF609983	EU417920		WSP-		27-May-2005	Paratrechina vividula	Camizard 375	Paratrechina	Paratrechina vividula	Brian Fisher	bfisher@calacademy.org	B.L.Fisher et al.	27-May-2005	Mauritius	Malagasy	Camizard 375	Camizard Mt., Bambous	-20.333	57.723	375	1w|100% EtOH|rainforest|Sent to M. Alex Smith for barcoding, U of Guelph BOX-0427
ASMA255-05	CASENT0060054-D01	BLF12072	621	BARCODE						27-May-2005	Paratrechina vividula	Brise 200	Paratrechina	Paratrechina vividula	Brian Fisher	bfisher@calacademy.org	B.L.Fisher et al.	27-May-2005	Mauritius	Malagasy	Brise 200	Brise Mt., Bambous	-20.346	57.755	200	1w|100% EtOH|rainforest|Sent to M. Alex Smith for barcoding, U of Guelph BOX-0427
ASMA212-05	CASENT0060088-D01	BLF12072	657	BARCODE	EF610002	EU417925		WSP-		27-May-2005	Paratrechina vividula	Brise 200	Paratrechina	Paratrechina vividula	Brian Fisher	bfisher@calacademy.org	B.L.Fisher et al.	27-May-2005	Mauritius	Malagasy	Brise 200	Brise Mt., Bambous	-20.346	57.755	200	1w|100% EtOH|rainforest|Sent to M. Alex Smith for barcoding, U of Guelph BOX-0427
ASMA213-05	CASENT0060089-D01	BLF12072	657	BARCODE	EF610001	EU417926		WSP-		27-May-2005	Paratrechina vividula	Brise 200	Paratrechina	Paratrechina vividula	Brian Fisher	bfisher@calacademy.org	B.L.Fisher et al.	27-May-2005	Mauritius	Malagasy	Brise 200	Brise Mt., Bambous	-20.346	57.755	200	1w|100% EtOH|rainforest|Sent to M. Alex Smith for barcoding, U of Guelph BOX-0427
ASMA214-05	CASENT0060090-D01	BLF12072	657	BARCODE	EF610000	EU417927		WSP-		27-May-2005	Paratrechina vividula	Brise 200	Paratrechina	Paratrechina vividula	Brian Fisher	bfisher@calacademy.org	B.L.Fisher et al.	27-May-2005	Mauritius	Malagasy	Brise 200	Brise Mt., Bambous	-20.346	57.755	200	1w|100% EtOH|rainforest|Sent to M. Alex Smith for barcoding, U of Guelph BOX-0427
ASMA215-05	CASENT0060091-D01	BLF12072	657	BARCODE	EF609999			WSP-		27-May-2005	Paratrechina vividula	Brise 200	Paratrechina	Paratrechina vividula	Brian Fisher	bfisher@calacademy.org	B.L.Fisher et al.	27-May-2005	Mauritius	Malagasy	Brise 200	Brise Mt., Bambous	-20.346	57.755	200	1w|100% EtOH|rainforest|Sent to M. Alex Smith for barcoding, U of Guelph BOX-0427
ASMA216-05	CASENT0060092-D01	BLF12072	657	BARCODE	EF609997			WSP-		27-May-2005	Paratrechina vividula	Brise 200	Paratrechina	Paratrechina vividula	Brian Fisher	bfisher@calacademy.org	B.L.Fisher et al.	27-May-2005	Mauritius	Malagasy	Brise 200	Brise Mt., Bambous	-20.346	57.755	200	1w|100% EtOH|rainforest|Sent to M. Alex Smith for barcoding, U of Guelph BOX-0427
ASMA217-05	CASENT0060093-D01	BLF12072	657	BARCODE	EF609991	EU417928		WSP-		27-May-2005	Paratrechina vividula	Brise 200	Paratrechina	Paratrechina vividula	Brian Fisher	bfisher@calacademy.org	B.L.Fisher et al.	27-May-2005	Mauritius	Malagasy	Brise 200	Brise Mt., Bambous	-20.346	57.755	200	1w|100% EtOH|rainforest|Sent to M. Alex Smith for barcoding, U of Guelph BOX-0427
ASMA228-05	CASENT0060188-D01	BLF12072	624	BARCODE	EF610003	EU417930		WSP-		27-May-2005	Paratrechina vividula	Brise 200	Paratrechina	Paratrechina vividula	Brian Fisher	bfisher@calacademy.org	B.L.Fisher et al.	27-May-2005	Mauritius	Malagasy	Brise 200	Brise Mt., Bambous	-20.346	57.755	200	1w|100% EtOH|rainforest|Sent to M. Alex Smith for barcoding, U of Guelph BOX-0427
ASMA254-05	CASENT0060258-D01	BLF12072	620	BARCODE	EF610005	EU417937		WSP-		27-May-2005	Paratrechina vividula	Brise 200	Paratrechina	Paratrechina vividula	Brian Fisher	bfisher@calacademy.org	B.L.Fisher et al.	27-May-2005	Mauritius	Malagasy	Brise 200	Brise Mt., Bambous	-20.346	57.755	200	1w|100% EtOH|rainforest|Sent to M. Alex Smith for barcoding, U of Guelph BOX-0427
ASMA256-05	CASENT0060260-D01	BLF12072	622	BARCODE	EF610006			WSP-		27-May-2005	Paratrechina vividula	Brise 200	Paratrechina	Paratrechina vividula	Brian Fisher	bfisher@calacademy.org	B.L.Fisher et al.	27-May-2005	Mauritius	Malagasy	Brise 200	Brise Mt., Bambous	-20.346	57.755	200	1w|100% EtOH|rainforest|Sent to M. Alex Smith for barcoding, U of Guelph BOX-0427
ASMA257-05	CASENT0060261-D01	BLF12072	616	BARCODE	EF610007			WSP-		27-May-2005	Paratrechina vividula	Brise 200	Paratrechina	Paratrechina vividula	Brian Fisher	bfisher@calacademy.org	B.L.Fisher et al.	27-May-2005	Mauritius	Malagasy	Brise 200	Brise Mt., Bambous	-20.346	57.755	200	1w|100% EtOH|rainforest|Sent to M. Alex Smith for barcoding, U of Guelph BOX-0427
ASMA361-05	CASENT0060671-D01	BLF12072	621	BARCODE	EF610012			WSP-		27-May-2005	Paratrechina vividula	Brise 200	Paratrechina	Paratrechina vividula	Brian Fisher	bfisher@calacademy.org	B.L.Fisher et al.	27-May-2005	Mauritius	Malagasy	Brise 200	Brise Mt., Bambous	-20.346	57.755	200	1w|100% EtOH|rainforest|Sent to M. Alex Smith for barcoding, U of Guelph BOX-0427
ASMA362-05	CASENT0060672-D01	BLF12072	618	BARCODE	EF610011			WSP-		27-May-2005	Paratrechina vividula	Brise 200	Paratrechina	Paratrechina vividula	Brian Fisher	bfisher@calacademy.org	B.L.Fisher et al.	27-May-2005	Mauritius	Malagasy	Brise 200	Brise Mt., Bambous	-20.346	57.755	200	1w|100% EtOH|rainforest|Sent to M. Alex Smith for barcoding, U of Guelph BOX-0427
ASMA363-05	CASENT0060673-D01	BLF12072	657	BARCODE	EF610008			WSP-		27-May-2005	Paratrechina vividula	Brise 200	Paratrechina	Paratrechina vividula	Brian Fisher	bfisher@calacademy.org	B.L.Fisher et al.	27-May-2005	Mauritius	Malagasy	Brise 200	Brise Mt., Bambous	-20.346	57.755	200	1w|100% EtOH|rainforest|Sent to M. Alex Smith for barcoding, U of Guelph BOX-0427
ASMA364-05	CASENT0060674-D01	BLF12072	418	CO1	EF610009			WSP-		27-May-2005	Paratrechina vividula	Brise 200	Paratrechina	Paratrechina vividula	Brian Fisher	bfisher@calacademy.org	B.L.Fisher et al.	27-May-2005	Mauritius	Malagasy	Brise 200	Brise Mt., Bambous	-20.346	57.755	200	1w|100% EtOH|rainforest|Sent to M. Alex Smith for barcoding, U of Guelph BOX-0427
ASMA365-05	CASENT0060675-D01	BLF12072	607	BARCODE	EF610010			WSP-		27-May-2005	Paratrechina vividula	Brise 200	Paratrechina	Paratrechina vividula	Brian Fisher	bfisher@calacademy.org	B.L.Fisher et al.	27-May-2005	Mauritius	Malagasy	Brise 200	Brise Mt., Bambous	-20.346	57.755	200	1w|100% EtOH|rainforest|Sent to M. Alex Smith for barcoding, U of Guelph BOX-0427
ASMA753-05	CASENT0055882-D01	BLF12059	656	BARCODE	EF610041					27-May-2005	Pheidole megacephala	Camizard 375	Pheidole	Pheidole megacephala	Brian Fisher	bfisher@calacademy.org	B.L.Fisher et al.	27-May-2005	Mauritius	Malagasy	Camizard 375	Camizard Mt., Bambous	-20.333	57.723	375	1w|100% EtOH|rainforest|Sent to M. Alex Smith for barcoding, U of Guelph BOX-0561
ASMA754-05	CASENT0055883-D01	BLF12059	617	BARCODE	EF610042					27-May-2005	Pheidole megacephala	Camizard 375	Pheidole	Pheidole megacephala	Brian Fisher	bfisher@calacademy.org	B.L.Fisher et al.	27-May-2005	Mauritius	Malagasy	Camizard 375	Camizard Mt., Bambous	-20.333	57.723	375	1w|100% EtOH|rainforest|Sent to M. Alex Smith for barcoding, U of Guelph BOX-0561
ASMA755-05	CASENT0055884-D01	BLF12059	658	BARCODE	EF610039		EU439620			27-May-2005	Pheidole megacephala	Camizard 375	Pheidole	Pheidole megacephala	Brian Fisher	bfisher@calacademy.org	B.L.Fisher et al.	27-May-2005	Mauritius	Malagasy	Camizard 375	Camizard Mt., Bambous	-20.333	57.723	375	1w|100% EtOH|rainforest|Sent to M. Alex Smith for barcoding, U of Guelph BOX-0561
ASMA756-05	CASENT0055885-D01	BLF12059	616	BARCODE	EF610040					27-May-2005	Pheidole megacephala	Camizard 375	Pheidole	Pheidole megacephala	Brian Fisher	bfisher@calacademy.org	B.L.Fisher et al.	27-May-2005	Mauritius	Malagasy	Camizard 375	Camizard Mt., Bambous	-20.333	57.723	375	1w|100% EtOH|rainforest|Sent to M. Alex Smith for barcoding, U of Guelph BOX-0561
ASMA757-05	CASENT0055886-D01	BLF12059	658	BARCODE	EF610044					27-May-2005	Pheidole megacephala	Camizard 375	Pheidole	Pheidole megacephala	Brian Fisher	bfisher@calacademy.org	B.L.Fisher et al.	27-May-2005	Mauritius	Malagasy	Camizard 375	Camizard Mt., Bambous	-20.333	57.723	375	1w|100% EtOH|rainforest|Sent to M. Alex Smith for barcoding, U of Guelph BOX-0561
ASMA759-05	CASENT0055903-D01	BLF12053	658	BARCODE	EF610045	EU439628	EU439621			27-May-2005	Pheidole megacephala	Camizard 375	Pheidole	Pheidole megacephala	Brian Fisher	bfisher@calacademy.org	B.L.Fisher et al.	27-May-2005	Mauritius	Malagasy	Camizard 375	Camizard Mt., Bambous	-20.333	57.723	375	1w|100% EtOH|rainforest|Sent to M. Alex Smith for barcoding, U of Guelph BOX-0561
ASMA902-05	CASENT0055945-D01	BLF12037	616	BARCODE	EF610034					26-May-2005	Pheidole megacephala	Pieter Both 770	Pheidole	Pheidole megacephala	Brian Fisher	bfisher@calacademy.org	B.L.Fisher et al.	26-May-2005	Mauritius	Malagasy	Pieter Both 770	Pieter Both Mt., Moka Range	-20.192	57.555	770	1w|100% EtOH|closed vegetation|Sent to M. Alex Smith for barcoding, U of Guelph BOX-0561
ASMA903-05	CASENT0055946-D01	BLF12037	655	BARCODE	EF610030					26-May-2005	Pheidole megacephala	Pieter Both 770	Pheidole	Pheidole megacephala	Brian Fisher	bfisher@calacademy.org	B.L.Fisher et al.	26-May-2005	Mauritius	Malagasy	Pieter Both 770	Pieter Both Mt., Moka Range	-20.192	57.555	770	1w|100% EtOH|closed vegetation|Sent to M. Alex Smith for barcoding, U of Guelph BOX-0561
ASMA904-05	CASENT0055947-D01	BLF12037	616	BARCODE	EF610032	EU439638				26-May-2005	Pheidole megacephala	Pieter Both 770	Pheidole	Pheidole megacephala	Brian Fisher	bfisher@calacademy.org	B.L.Fisher et al.	26-May-2005	Mauritius	Malagasy	Pieter Both 770	Pieter Both Mt., Moka Range	-20.192	57.555	770	1w|100% EtOH|closed vegetation|Sent to M. Alex Smith for barcoding, U of Guelph BOX-0561
ASMA905-05	CASENT0055952-D01	BLF12035	603	BARCODE	EU150287					26-May-2005	Pheidole megacephala	Pieter Both 770	Pheidole	Pheidole megacephala	Brian Fisher	bfisher@calacademy.org	B.L.Fisher et al.	26-May-2005	Mauritius	Malagasy	Pieter Both 770	Pieter Both Mt., Moka Range	-20.192	57.555	770	1w|100% EtOH|closed vegetation|Sent to M. Alex Smith for barcoding, U of Guelph BOX-0561
ASMA906-05	CASENT0055953-D01	BLF12035	658	BARCODE	EF610035	EU439639				26-May-2005	Pheidole megacephala	Pieter Both 770	Pheidole	Pheidole megacephala	Brian Fisher	bfisher@calacademy.org	B.L.Fisher et al.	26-May-2005	Mauritius	Malagasy	Pieter Both 770	Pieter Both Mt., Moka Range	-20.192	57.555	770	1w|100% EtOH|closed vegetation|Sent to M. Alex Smith for barcoding, U of Guelph BOX-0561
ASMA907-05	CASENT0055954-D01	BLF12035	615	BARCODE	EF610036	EU439640				26-May-2005	Pheidole megacephala	Pieter Both 770	Pheidole	Pheidole megacephala	Brian Fisher	bfisher@calacademy.org	B.L.Fisher et al.	26-May-2005	Mauritius	Malagasy	Pieter Both 770	Pieter Both Mt., Moka Range	-20.192	57.555	770	1w|100% EtOH|closed vegetation|Sent to M. Alex Smith for barcoding, U of Guelph BOX-0561
ASMA908-05	CASENT0055955-D01	BLF12035	658	BARCODE	EF610029	EU439641				26-May-2005	Pheidole megacephala	Pieter Both 770	Pheidole	Pheidole megacephala	Brian Fisher	bfisher@calacademy.org	B.L.Fisher et al.	26-May-2005	Mauritius	Malagasy	Pieter Both 770	Pieter Both Mt., Moka Range	-20.192	57.555	770	1w|100% EtOH|closed vegetation|Sent to M. Alex Smith for barcoding, U of Guelph BOX-0561
ASMA909-05	CASENT0055956-D01	BLF12035	615	BARCODE	EF610031	EU439642				26-May-2005	Pheidole megacephala	Pieter Both 770	Pheidole	Pheidole megacephala	Brian Fisher	bfisher@calacademy.org	B.L.Fisher et al.	26-May-2005	Mauritius	Malagasy	Pieter Both 770	Pieter Both Mt., Moka Range	-20.192	57.555	770	1w|100% EtOH|closed vegetation|Sent to M. Alex Smith for barcoding, U of Guelph BOX-0561
ASMA910-05	CASENT0055957-D01	BLF12035	658	BARCODE	EF610027					26-May-2005	Pheidole megacephala	Pieter Both 770	Pheidole	Pheidole megacephala	Brian Fisher	bfisher@calacademy.org	B.L.Fisher et al.	26-May-2005	Mauritius	Malagasy	Pieter Both 770	Pieter Both Mt., Moka Range	-20.192	57.555	770	1w|100% EtOH|closed vegetation|Sent to M. Alex Smith for barcoding, U of Guelph BOX-0561
ASMAI070-05	CASENT0056004-D01	BLF12007	617	BARCODE	EF610016					25-May-2005	Pheidole megacephala	Cocotte 700	Pheidole	Pheidole megacephala	Brian Fisher	bfisher@calacademy.org	B.L.Fisher et al.	25-May-2005	Mauritius	Malagasy	Cocotte 700	Cocotte Mt.	-20.441	57.473	700	1w|100% EtOH|closed vegetation|Sent to M. Alex Smith for barcoding, U of Guelph BOX-0561
ASMAI071-05	CASENT0056005-D01	BLF12007	480	CO1	EF610023	EU439646				25-May-2005	Pheidole megacephala	Pouce 750	Pheidole	Pheidole megacephala	Brian Fisher	bfisher@calacademy.org	B.L.Fisher et al.	25-May-2005	Mauritius	Malagasy	Pouce 750	Le Pouce Mt., Moka Range	-20.198	57.529	750	1w|100% EtOH|closed vegetation|Sent to M. Alex Smith for barcoding, U of Guelph BOX-0561
ASMAI072-05	CASENT0056006-D01	BLF12007	523	BARCODE	EF610022	EU439647				25-May-2005	Pheidole megacephala	Pouce 750	Pheidole	Pheidole megacephala	Brian Fisher	bfisher@calacademy.org	B.L.Fisher et al.	25-May-2005	Mauritius	Malagasy	Pouce 750	Le Pouce Mt., Moka Range	-20.198	57.529	750	1w|100% EtOH|closed vegetation|Sent to M. Alex Smith for barcoding, U of Guelph BOX-0561
ASMAI073-05	CASENT0056007-D01	BLF12007	303	CO1	EU150294					25-May-2005	Pheidole megacephala	Pouce 750	Pheidole	Pheidole megacephala	Brian Fisher	bfisher@calacademy.org	B.L.Fisher et al.	25-May-2005	Mauritius	Malagasy	Pouce 750	Le Pouce Mt., Moka Range	-20.198	57.529	750	1w|100% EtOH|closed vegetation|Sent to M. Alex Smith for barcoding, U of Guelph BOX-0561
ASMAI074-05	CASENT0056008-D01	BLF12007	615	BARCODE	EF610019					25-May-2005	Pheidole megacephala	Pouce 750	Pheidole	Pheidole megacephala	Brian Fisher	bfisher@calacademy.org	B.L.Fisher et al.	25-May-2005	Mauritius	Malagasy	Pouce 750	Le Pouce Mt., Moka Range	-20.198	57.529	750	1w|100% EtOH|closed vegetation|Sent to M. Alex Smith for barcoding, U of Guelph BOX-0561
ASMAI075-05	CASENT0056009-D01	BLF12007	306	CO1	EU150291					25-May-2005	Pheidole megacephala	Pouce 750	Pheidole	Pheidole megacephala	Brian Fisher	bfisher@calacademy.org	B.L.Fisher et al.	25-May-2005	Mauritius	Malagasy	Pouce 750	Le Pouce Mt., Moka Range	-20.198	57.529	750	1w|100% EtOH|closed vegetation|Sent to M. Alex Smith for barcoding, U of Guelph BOX-0561
ASMAI076-05	CASENT0056010-D01	BLF12002	657	BARCODE	EF610013					25-May-2005	Pheidole megacephala	Pouce 750	Pheidole	Pheidole megacephala	Brian Fisher	bfisher@calacademy.org	B.L.Fisher et al.	25-May-2005	Mauritius	Malagasy	Pouce 750	Le Pouce Mt., Moka Range	-20.198	57.529	750	1w|100% EtOH|closed vegetation|Sent to M. Alex Smith for barcoding, U of Guelph BOX-0561
ASMAI077-05	CASENT0056011-D01	BLF12002	612	BARCODE	EF610021					25-May-2005	Pheidole megacephala	Pouce 750	Pheidole	Pheidole megacephala	Brian Fisher	bfisher@calacademy.org	B.L.Fisher et al.	25-May-2005	Mauritius	Malagasy	Pouce 750	Le Pouce Mt., Moka Range	-20.198	57.529	750	1w|100% EtOH|closed vegetation|Sent to M. Alex Smith for barcoding, U of Guelph BOX-0561
ASMAI078-05	CASENT0056014-D01	BLF12003	633	BARCODE	EF610015					25-May-2005	Pheidole megacephala	Pouce 750	Pheidole	Pheidole megacephala	Brian Fisher	bfisher@calacademy.org	B.L.Fisher et al.	25-May-2005	Mauritius	Malagasy	Pouce 750	Le Pouce Mt., Moka Range	-20.198	57.529	750	1w|100% EtOH|closed vegetation|Sent to M. Alex Smith for barcoding, U of Guelph BOX-0561
ASMAI079-05	CASENT0056015-D01	BLF12003	616	BARCODE	EF610018					25-May-2005	Pheidole megacephala	Pouce 750	Pheidole	Pheidole megacephala	Brian Fisher	bfisher@calacademy.org	B.L.Fisher et al.	25-May-2005	Mauritius	Malagasy	Pouce 750	Le Pouce Mt., Moka Range	-20.198	57.529	750	1w|100% EtOH|closed vegetation|Sent to M. Alex Smith for barcoding, U of Guelph BOX-0561
ASMAI080-05	CASENT0056016-D01	BLF12003	655	BARCODE	EF610014					25-May-2005	Pheidole megacephala	Pouce 750	Pheidole	Pheidole megacephala	Brian Fisher	bfisher@calacademy.org	B.L.Fisher et al.	25-May-2005	Mauritius	Malagasy	Pouce 750	Le Pouce Mt., Moka Range	-20.198	57.529	750	1w|100% EtOH|closed vegetation|Sent to M. Alex Smith for barcoding, U of Guelph BOX-0561
ASMAI081-05	CASENT0056017-D01	BLF12003	617	BARCODE	EF610017					25-May-2005	Pheidole megacephala	Pouce 750	Pheidole	Pheidole megacephala	Brian Fisher	bfisher@calacademy.org	B.L.Fisher et al.	25-May-2005	Mauritius	Malagasy	Pouce 750	Le Pouce Mt., Moka Range	-20.198	57.529	750	1w|100% EtOH|closed vegetation|Sent to M. Alex Smith for barcoding, U of Guelph BOX-0561
ASMAI082-05	CASENT0056018-D01	BLF12003	657	BARCODE	EF610024	EU439648				25-May-2005	Pheidole megacephala	Pouce 750	Pheidole	Pheidole megacephala	Brian Fisher	bfisher@calacademy.org	B.L.Fisher et al.	25-May-2005	Mauritius	Malagasy	Pouce 750	Le Pouce Mt., Moka Range	-20.198	57.529	750	1w|100% EtOH|closed vegetation|Sent to M. Alex Smith for barcoding, U of Guelph BOX-0561
ASMAI083-05	CASENT0056019-D01	BLF12003	614	BARCODE	EF610020					25-May-2005	Pheidole megacephala	Pouce 750	Pheidole	Pheidole megacephala	Brian Fisher	bfisher@calacademy.org	B.L.Fisher et al.	25-May-2005	Mauritius	Malagasy	Pouce 750	Le Pouce Mt., Moka Range	-20.198	57.529	750	1w|100% EtOH|closed vegetation|Sent to M. Alex Smith for barcoding, U of Guelph BOX-0561
ASMA500-05	CASENT0056486-D01	BLF12122	627	BARCODE	EF610054					29-May-2005	Pheidole megacephala	Black River 750	Pheidole	Pheidole megacephala	Brian Fisher	bfisher@calacademy.org	B.L.Fisher et al.	29-May-2005	Mauritius	Malagasy	Black River 750	Petite Riviere Noire Mt.	-20.409	57.408	750	1w|100% EtOH|rainforest|Sent to M. Alex Smith for barcoding, U of Guelph BOX-0562
ASMA911-05	CASENT0059592-D01	BLF12028	614	BARCODE	EF610025					26-May-2005	Pheidole megacephala	Pieter Both 770	Pheidole	Pheidole megacephala	Brian Fisher	bfisher@calacademy.org	B.L.Fisher et al.	26-May-2005	Mauritius	Malagasy	Cocotte 700	Cocotte Mt.	-20.441	57.473	700	1w|100% EtOH|closed vegetation|Sent to M. Alex Smith for barcoding, U of Guelph BOX-0561
ASMA912-05	CASENT0059593-D01	BLF12028	657	BARCODE	EF610026	EU439643				26-May-2005	Pheidole megacephala	Pieter Both 770	Pheidole	Pheidole megacephala	Brian Fisher	bfisher@calacademy.org	B.L.Fisher et al.	26-May-2005	Mauritius	Malagasy	Pieter Both 770	Pieter Both Mt., Moka Range	-20.192	57.555	770	1w|100% EtOH|closed vegetation|Sent to M. Alex Smith for barcoding, U of Guelph BOX-0561
ASMA913-05	CASENT0059594-D01	BLF12028	617	BARCODE	EF610028	EU439644				26-May-2005	Pheidole megacephala	Pieter Both 770	Pheidole	Pheidole megacephala	Brian Fisher	bfisher@calacademy.org	B.L.Fisher et al.	26-May-2005	Mauritius	Malagasy	Pieter Both 770	Pieter Both Mt., Moka Range	-20.192	57.555	770	1w|100% EtOH|closed vegetation|Sent to M. Alex Smith for barcoding, U of Guelph BOX-0561
ASMA914-05	CASENT0059595-D01	BLF12028	658	BARCODE	EF610033	EU439645				26-May-2005	Pheidole megacephala	Pieter Both 770	Pheidole	Pheidole megacephala	Brian Fisher	bfisher@calacademy.org	B.L.Fisher et al.	26-May-2005	Mauritius	Malagasy	Pieter Both 770	Pieter Both Mt., Moka Range	-20.192	57.555	770	1w|100% EtOH|closed vegetation|Sent to M. Alex Smith for barcoding, U of Guelph BOX-0561
ASMA915-05	CASENT0059596-D01	BLF12028	617	BARCODE	EF610037					26-May-2005	Pheidole megacephala	Pieter Both 770	Pheidole	Pheidole megacephala	Brian Fisher	bfisher@calacademy.org	B.L.Fisher et al.	26-May-2005	Mauritius	Malagasy	Pieter Both 770	Pieter Both Mt., Moka Range	-20.192	57.555	770	1w|100% EtOH|closed vegetation|Sent to M. Alex Smith for barcoding, U of Guelph BOX-0561
ASMA916-05	CASENT0059597-D01	BLF12028	657	BARCODE	EF610038					26-May-2005	Pheidole megacephala	Pieter Both 770	Pheidole	Pheidole megacephala	Brian Fisher	bfisher@calacademy.org	B.L.Fisher et al.	26-May-2005	Mauritius	Malagasy	Pieter Both 770	Pieter Both Mt., Moka Range	-20.192	57.555	770	1w|100% EtOH|closed vegetation|Sent to M. Alex Smith for barcoding, U of Guelph BOX-0561
ASMA782-05	CASENT0059652-D01	BLF12051	590	BARCODE	EF610049					27-May-2005	Pheidole megacephala	Camizard 375	Pheidole	Pheidole megacephala	Brian Fisher	bfisher@calacademy.org	B.L.Fisher et al.	27-May-2005	Mauritius	Malagasy	Camizard 375	Camizard Mt., Bambous	-20.333	57.723	375	1w|100% EtOH|rainforest|Sent to M. Alex Smith for barcoding, U of Guelph BOX-0561
ASMA783-05	CASENT0059653-D01	BLF12051	617	BARCODE	EF610053					27-May-2005	Pheidole megacephala	Camizard 375	Pheidole	Pheidole megacephala	Brian Fisher	bfisher@calacademy.org	B.L.Fisher et al.	27-May-2005	Mauritius	Malagasy	Camizard 375	Camizard Mt., Bambous	-20.333	57.723	375	1w|100% EtOH|rainforest|Sent to M. Alex Smith for barcoding, U of Guelph BOX-0561
ASMA784-05	CASENT0059654-D01	BLF12051	658	BARCODE	EF610052					27-May-2005	Pheidole megacephala	Camizard 375	Pheidole	Pheidole megacephala	Brian Fisher	bfisher@calacademy.org	B.L.Fisher et al.	27-May-2005	Mauritius	Malagasy	Camizard 375	Camizard Mt., Bambous	-20.333	57.723	375	1w|100% EtOH|rainforest|Sent to M. Alex Smith for barcoding, U of Guelph BOX-0561
ASMA785-05	CASENT0059655-D01	BLF12051	610	BARCODE	EF610051	EU439629				27-May-2005	Pheidole megacephala	Camizard 375	Pheidole	Pheidole megacephala	Brian Fisher	bfisher@calacademy.org	B.L.Fisher et al.	27-May-2005	Mauritius	Malagasy	Camizard 375	Camizard Mt., Bambous	-20.333	57.723	375	1w|100% EtOH|rainforest|Sent to M. Alex Smith for barcoding, U of Guelph BOX-0561
ASMA786-05	CASENT0059656-D01	BLF12051	656	BARCODE	EF610050	EU439630				27-May-2005	Pheidole megacephala	Camizard 375	Pheidole	Pheidole megacephala	Brian Fisher	bfisher@calacademy.org	B.L.Fisher et al.	27-May-2005	Mauritius	Malagasy	Camizard 375	Camizard Mt., Bambous	-20.333	57.723	375	1w|100% EtOH|rainforest|Sent to M. Alex Smith for barcoding, U of Guelph BOX-0561
ASMA787-05	CASENT0059657-D01	BLF12051	615	BARCODE	EF610048	EU439631				27-May-2005	Pheidole megacephala	Camizard 375	Pheidole	Pheidole megacephala	Brian Fisher	bfisher@calacademy.org	B.L.Fisher et al.	27-May-2005	Mauritius	Malagasy	Camizard 375	Camizard Mt., Bambous	-20.333	57.723	375	1w|100% EtOH|rainforest|Sent to M. Alex Smith for barcoding, U of Guelph BOX-0561
ASMA788-05	CASENT0059671-D01	BLF12055	616	BARCODE	EF610047	EU439632	EU439622			27-May-2005	Pheidole megacephala	Camizard 375	Pheidole	Pheidole megacephala	Brian Fisher	bfisher@calacademy.org	B.L.Fisher et al.	27-May-2005	Mauritius	Malagasy	Camizard 375	Camizard Mt., Bambous	-20.333	57.723	375	1w|100% EtOH|rainforest|Sent to M. Alex Smith for barcoding, U of Guelph BOX-0561
ASMA789-05	CASENT0059672-D01	BLF12055	621	BARCODE	EF610046					27-May-2005	Pheidole megacephala	Camizard 375	Pheidole	Pheidole megacephala	Brian Fisher	bfisher@calacademy.org	B.L.Fisher et al.	27-May-2005	Mauritius	Malagasy	Camizard 375	Camizard Mt., Bambous	-20.333	57.723	375	1w|100% EtOH|rainforest|Sent to M. Alex Smith for barcoding, U of Guelph BOX-0561
ASMA790-05	CASENT0059673-D01	BLF12055	616	BARCODE	EF610043					27-May-2005	Pheidole megacephala	Camizard 375	Pheidole	Pheidole megacephala	Brian Fisher	bfisher@calacademy.org	B.L.Fisher et al.	27-May-2005	Mauritius	Malagasy	Camizard 375	Camizard Mt., Bambous	-20.333	57.723	375	1w|100% EtOH|rainforest|Sent to M. Alex Smith for barcoding, U of Guelph BOX-0561
ASMA821-05	CASENT0059696-D01	BLF12111	633	BARCODE	EF610092					28-May-2005	Pheidole MU01	Cocotte 700	Pheidole	Pheidole MU01	Brian Fisher	bfisher@calacademy.org	B.L.Fisher et al.	28-May-2005	Mauritius	Malagasy	Aigrettes 1	Ile aux Aigrettes	-20.419	57.73	1	1w|100% EtOH|rainforest|Sent to M. Alex Smith for barcoding, U of Guelph BOX-0562
ASMA822-05	CASENT0059697-D01	BLF12111	626	BARCODE	EF610095					28-May-2005	Pheidole MU01	Cocotte 700	Pheidole	Pheidole MU01	Brian Fisher	bfisher@calacademy.org	B.L.Fisher et al.	28-May-2005	Mauritius	Malagasy	Cocotte 700	Cocotte Mt.	-20.441	57.473	700	1w|100% EtOH|rainforest|Sent to M. Alex Smith for barcoding, U of Guelph BOX-0562
ASMA823-05	CASENT0059698-D01	BLF12111	627	BARCODE	EF610090					28-May-2005	Pheidole MU01	Cocotte 700	Pheidole	Pheidole MU01	Brian Fisher	bfisher@calacademy.org	B.L.Fisher et al.	28-May-2005	Mauritius	Malagasy	Cocotte 700	Cocotte Mt.	-20.441	57.473	700	1w|100% EtOH|rainforest|Sent to M. Alex Smith for barcoding, U of Guelph BOX-0562
ASMA824-05	CASENT0059699-D01	BLF12111	627	BARCODE	EF610098					28-May-2005	Pheidole MU01	Cocotte 700	Pheidole	Pheidole MU01	Brian Fisher	bfisher@calacademy.org	B.L.Fisher et al.	28-May-2005	Mauritius	Malagasy	Cocotte 700	Cocotte Mt.	-20.441	57.473	700	1w|100% EtOH|rainforest|Sent to M. Alex Smith for barcoding, U of Guelph BOX-0562
ASMA825-05	CASENT0059700-D01	BLF12111	627	BARCODE	EF610096					28-May-2005	Pheidole MU01	Cocotte 700	Pheidole	Pheidole MU01	Brian Fisher	bfisher@calacademy.org	B.L.Fisher et al.	28-May-2005	Mauritius	Malagasy	Cocotte 700	Cocotte Mt.	-20.441	57.473	700	1w|100% EtOH|rainforest|Sent to M. Alex Smith for barcoding, U of Guelph BOX-0562
ASMA826-05	CASENT0059701-D01	BLF12111	627	BARCODE	EF610097					28-May-2005	Pheidole MU01	Cocotte 700	Pheidole	Pheidole MU01	Brian Fisher	bfisher@calacademy.org	B.L.Fisher et al.	28-May-2005	Mauritius	Malagasy	Cocotte 700	Cocotte Mt.	-20.441	57.473	700	1w|100% EtOH|rainforest|Sent to M. Alex Smith for barcoding, U of Guelph BOX-0562
ASMA827-05	CASENT0059716-D01	BLF12103	627	BARCODE	EF610093					28-May-2005	Pheidole MU01	Cocotte 700	Pheidole	Pheidole MU01	Brian Fisher	bfisher@calacademy.org	B.L.Fisher et al.	28-May-2005	Mauritius	Malagasy	Cocotte 700	Cocotte Mt.	-20.441	57.473	700	1w|100% EtOH|rainforest|Sent to M. Alex Smith for barcoding, U of Guelph BOX-0562
ASMA828-05	CASENT0059717-D01	BLF12103	627	BARCODE	EF610094					28-May-2005	Pheidole MU01	Cocotte 700	Pheidole	Pheidole MU01	Brian Fisher	bfisher@calacademy.org	B.L.Fisher et al.	28-May-2005	Mauritius	Malagasy	Cocotte 700	Cocotte Mt.	-20.441	57.473	700	1w|100% EtOH|rainforest|Sent to M. Alex Smith for barcoding, U of Guelph BOX-0562
ASMA829-05	CASENT0059718-D01	BLF12103	627	BARCODE	EF610091					28-May-2005	Pheidole MU01	Cocotte 700	Pheidole	Pheidole MU01	Brian Fisher	bfisher@calacademy.org	B.L.Fisher et al.	28-May-2005	Mauritius	Malagasy	Cocotte 700	Cocotte Mt.	-20.441	57.473	700	1w|100% EtOH|rainforest|Sent to M. Alex Smith for barcoding, U of Guelph BOX-0562
ASMA830-05	CASENT0059719-D01	BLF12103	627	BARCODE	EF610088					28-May-2005	Pheidole MU01	Cocotte 700	Pheidole	Pheidole MU01	Brian Fisher	bfisher@calacademy.org	B.L.Fisher et al.	28-May-2005	Mauritius	Malagasy	Cocotte 700	Cocotte Mt.	-20.441	57.473	700	1w|100% EtOH|rainforest|Sent to M. Alex Smith for barcoding, U of Guelph BOX-0562
ASMA831-05	CASENT0059720-D01	BLF12103	627	BARCODE	EF610089					28-May-2005	Pheidole MU01	Cocotte 700	Pheidole	Pheidole MU01	Brian Fisher	bfisher@calacademy.org	B.L.Fisher et al.	28-May-2005	Mauritius	Malagasy	Cocotte 700	Cocotte Mt.	-20.441	57.473	700	1w|100% EtOH|rainforest|Sent to M. Alex Smith for barcoding, U of Guelph BOX-0562
ASMA832-05	CASENT0059721-D01	BLF12103	627	BARCODE	EF610064					28-May-2005	Pheidole MU01	Cocotte 700	Pheidole	Pheidole MU01	Brian Fisher	bfisher@calacademy.org	B.L.Fisher et al.	28-May-2005	Mauritius	Malagasy	Cocotte 700	Cocotte Mt.	-20.441	57.473	700	1w|100% EtOH|rainforest|Sent to M. Alex Smith for barcoding, U of Guelph BOX-0562
ASMA833-05	CASENT0059722-D01	BLF12105	627	BARCODE	EF610100					28-May-2005	Pheidole MU01	Cocotte 700	Pheidole	Pheidole MU01	Brian Fisher	bfisher@calacademy.org	B.L.Fisher et al.	28-May-2005	Mauritius	Malagasy	Cocotte 700	Cocotte Mt.	-20.441	57.473	700	1w|100% EtOH|rainforest|Sent to M. Alex Smith for barcoding, U of Guelph BOX-0562
ASMA834-05	CASENT0059723-D01	BLF12105	617	BARCODE	EF610065					28-May-2005	Pheidole MU01	Cocotte 700	Pheidole	Pheidole MU01	Brian Fisher	bfisher@calacademy.org	B.L.Fisher et al.	28-May-2005	Mauritius	Malagasy	Cocotte 700	Cocotte Mt.	-20.441	57.473	700	1w|100% EtOH|rainforest|Sent to M. Alex Smith for barcoding, U of Guelph BOX-0562
ASMA835-05	CASENT0059724-D01	BLF12105	613	BARCODE	EF610069					28-May-2005	Pheidole MU01	Cocotte 700	Pheidole	Pheidole MU01	Brian Fisher	bfisher@calacademy.org	B.L.Fisher et al.	28-May-2005	Mauritius	Malagasy	Cocotte 700	Cocotte Mt.	-20.441	57.473	700	1w|100% EtOH|rainforest|Sent to M. Alex Smith for barcoding, U of Guelph BOX-0562
ASMA836-05	CASENT0059725-D01	BLF12105	627	BARCODE	EF610068					28-May-2005	Pheidole MU01	Cocotte 700	Pheidole	Pheidole MU01	Brian Fisher	bfisher@calacademy.org	B.L.Fisher et al.	28-May-2005	Mauritius	Malagasy	Cocotte 700	Cocotte Mt.	-20.441	57.473	700	1w|100% EtOH|rainforest|Sent to M. Alex Smith for barcoding, U of Guelph BOX-0562
ASMA837-05	CASENT0059726-D01	BLF12105	627	BARCODE	EF610067					28-May-2005	Pheidole MU01	Cocotte 700	Pheidole	Pheidole MU01	Brian Fisher	bfisher@calacademy.org	B.L.Fisher et al.	28-May-2005	Mauritius	Malagasy	Cocotte 700	Cocotte Mt.	-20.441	57.473	700	1w|100% EtOH|rainforest|Sent to M. Alex Smith for barcoding, U of Guelph BOX-0562
ASMA838-05	CASENT0059727-D01	BLF12105	627	BARCODE	EF610059					28-May-2005	Pheidole MU01	Cocotte 700	Pheidole	Pheidole MU01	Brian Fisher	bfisher@calacademy.org	B.L.Fisher et al.	28-May-2005	Mauritius	Malagasy	Cocotte 700	Cocotte Mt.	-20.441	57.473	700	1w|100% EtOH|rainforest|Sent to M. Alex Smith for barcoding, U of Guelph BOX-0562
ASMA845-05	CASENT0059736-D01	BLF12092	627	BARCODE	EF610073					28-May-2005	Pheidole MU01	Cocotte 700	Pheidole	Pheidole MU01	Brian Fisher	bfisher@calacademy.org	B.L.Fisher et al.	28-May-2005	Mauritius	Malagasy	Cocotte 700	Cocotte Mt.	-20.441	57.473	700	1w|100% EtOH|rainforest|Sent to M. Alex Smith for barcoding, U of Guelph BOX-0562
ASMA846-05	CASENT0059737-D01	BLF12092	627	BARCODE	EF610072					28-May-2005	Pheidole MU01	Cocotte 700	Pheidole	Pheidole MU01	Brian Fisher	bfisher@calacademy.org	B.L.Fisher et al.	28-May-2005	Mauritius	Malagasy	Cocotte 700	Cocotte Mt.	-20.441	57.473	700	1w|100% EtOH|rainforest|Sent to M. Alex Smith for barcoding, U of Guelph BOX-0562
ASMA847-05	CASENT0059738-D01	BLF12092	627	BARCODE	EF610071					28-May-2005	Pheidole MU01	Cocotte 700	Pheidole	Pheidole MU01	Brian Fisher	bfisher@calacademy.org	B.L.Fisher et al.	28-May-2005	Mauritius	Malagasy	Cocotte 700	Cocotte Mt.	-20.441	57.473	700	1w|100% EtOH|rainforest|Sent to M. Alex Smith for barcoding, U of Guelph BOX-0562
ASMA848-05	CASENT0059739-D01	BLF12092	657	BARCODE	EF610062					28-May-2005	Pheidole MU01	Cocotte 700	Pheidole	Pheidole MU01	Brian Fisher	bfisher@calacademy.org	B.L.Fisher et al.	28-May-2005	Mauritius	Malagasy	Cocotte 700	Cocotte Mt.	-20.441	57.473	700	1w|100% EtOH|rainforest|Sent to M. Alex Smith for barcoding, U of Guelph BOX-0562
ASMA849-05	CASENT0059740-D01	BLF12092	627	BARCODE	EF610066					28-May-2005	Pheidole MU01	Cocotte 700	Pheidole	Pheidole MU01	Brian Fisher	bfisher@calacademy.org	B.L.Fisher et al.	28-May-2005	Mauritius	Malagasy	Cocotte 700	Cocotte Mt.	-20.441	57.473	700	1w|100% EtOH|rainforest|Sent to M. Alex Smith for barcoding, U of Guelph BOX-0562
ASMA850-05	CASENT0059741-D01	BLF12092	627	BARCODE	EF610063					28-May-2005	Pheidole MU01	Cocotte 700	Pheidole	Pheidole MU01	Brian Fisher	bfisher@calacademy.org	B.L.Fisher et al.	28-May-2005	Mauritius	Malagasy	Cocotte 700	Cocotte Mt.	-20.441	57.473	700	1w|100% EtOH|rainforest|Sent to M. Alex Smith for barcoding, U of Guelph BOX-0562
ASMA851-05	CASENT0059742-D01	BLF12094	628	BARCODE	EF610075					28-May-2005	Pheidole MU01	Cocotte 700	Pheidole	Pheidole MU01	Brian Fisher	bfisher@calacademy.org	B.L.Fisher et al.	28-May-2005	Mauritius	Malagasy	Cocotte 700	Cocotte Mt.	-20.441	57.473	700	1w|100% EtOH|rainforest|Sent to M. Alex Smith for barcoding, U of Guelph BOX-0562
ASMA852-05	CASENT0059743-D01	BLF12094	627	BARCODE	EF610074					28-May-2005	Pheidole MU01	Cocotte 700	Pheidole	Pheidole MU01	Brian Fisher	bfisher@calacademy.org	B.L.Fisher et al.	28-May-2005	Mauritius	Malagasy	Cocotte 700	Cocotte Mt.	-20.441	57.473	700	1w|100% EtOH|rainforest|Sent to M. Alex Smith for barcoding, U of Guelph BOX-0562
ASMA853-05	CASENT0059744-D01	BLF12094	627	BARCODE	EF610076					28-May-2005	Pheidole MU01	Cocotte 700	Pheidole	Pheidole MU01	Brian Fisher	bfisher@calacademy.org	B.L.Fisher et al.	28-May-2005	Mauritius	Malagasy	Cocotte 700	Cocotte Mt.	-20.441	57.473	700	1w|100% EtOH|rainforest|Sent to M. Alex Smith for barcoding, U of Guelph BOX-0562
ASMA854-05	CASENT0059745-D01	BLF12094	613	BARCODE	EF610060					28-May-2005	Pheidole MU01	Cocotte 700	Pheidole	Pheidole MU01	Brian Fisher	bfisher@calacademy.org	B.L.Fisher et al.	28-May-2005	Mauritius	Malagasy	Cocotte 700	Cocotte Mt.	-20.441	57.473	700	1w|100% EtOH|rainforest|Sent to M. Alex Smith for barcoding, U of Guelph BOX-0562
ASMA855-05	CASENT0059746-D01	BLF12094	627	BARCODE	EF610070					28-May-2005	Pheidole MU01	Cocotte 700	Pheidole	Pheidole MU01	Brian Fisher	bfisher@calacademy.org	B.L.Fisher et al.	28-May-2005	Mauritius	Malagasy	Cocotte 700	Cocotte Mt.	-20.441	57.473	700	1w|100% EtOH|rainforest|Sent to M. Alex Smith for barcoding, U of Guelph BOX-0562
ASMA856-05	CASENT0059747-D01	BLF12094	627	BARCODE	EF610077					28-May-2005	Pheidole MU01	Cocotte 700	Pheidole	Pheidole MU01	Brian Fisher	bfisher@calacademy.org	B.L.Fisher et al.	28-May-2005	Mauritius	Malagasy	Cocotte 700	Cocotte Mt.	-20.441	57.473	700	1w|100% EtOH|rainforest|Sent to M. Alex Smith for barcoding, U of Guelph BOX-0562
ASMA857-05	CASENT0059748-D01	BLF12093	657	BARCODE	EF610078					28-May-2005	Pheidole MU01	Cocotte 700	Pheidole	Pheidole MU01	Brian Fisher	bfisher@calacademy.org	B.L.Fisher et al.	28-May-2005	Mauritius	Malagasy	Cocotte 700	Cocotte Mt.	-20.441	57.473	700	1w|100% EtOH|rainforest|Sent to M. Alex Smith for barcoding, U of Guelph BOX-0562
ASMA858-05	CASENT0059749-D01	BLF12093	627	BARCODE	EF610079					28-May-2005	Pheidole MU01	Cocotte 700	Pheidole	Pheidole MU01	Brian Fisher	bfisher@calacademy.org	B.L.Fisher et al.	28-May-2005	Mauritius	Malagasy	Cocotte 700	Cocotte Mt.	-20.441	57.473	700	1w|100% EtOH|rainforest|Sent to M. Alex Smith for barcoding, U of Guelph BOX-0562
ASMAI170-05	CASENT0059960-D01	BLF12023	296	CO1	EU150311					25-May-2005	Pheidole MU01	Pouce 750	Pheidole	Pheidole MU01	Brian Fisher	bfisher@calacademy.org	B.L.Fisher et al.	25-May-2005	Mauritius	Malagasy	Vatovavy 175	7.6 km 122deg Kianjavato, Foret Classee Vatovavy	-21.4	47.94	175	1w|100% EtOH|closed vegetation|Sent to M. Alex Smith for barcoding, U of Guelph BOX-0561
ASMAI171-05	CASENT0059961-D01	BLF12023	657	BARCODE	EF610058					25-May-2005	Pheidole MU01	Pouce 750	Pheidole	Pheidole MU01	Brian Fisher	bfisher@calacademy.org	B.L.Fisher et al.	25-May-2005	Mauritius	Malagasy	Pouce 750	Le Pouce Mt., Moka Range	-20.198	57.529	750	1w|100% EtOH|closed vegetation|Sent to M. Alex Smith for barcoding, U of Guelph BOX-0561
ASMAI172-05	CASENT0059962-D01	BLF12023	569	BARCODE	EF610057					25-May-2005	Pheidole MU01	Pouce 750	Pheidole	Pheidole MU01	Brian Fisher	bfisher@calacademy.org	B.L.Fisher et al.	25-May-2005	Mauritius	Malagasy	Pouce 750	Le Pouce Mt., Moka Range	-20.198	57.529	750	1w|100% EtOH|closed vegetation|Sent to M. Alex Smith for barcoding, U of Guelph BOX-0561
ASMAI173-05	CASENT0059963-D01	BLF12023	656	BARCODE	EF610055					25-May-2005	Pheidole MU01	Pouce 750	Pheidole	Pheidole MU01	Brian Fisher	bfisher@calacademy.org	B.L.Fisher et al.	25-May-2005	Mauritius	Malagasy	Pouce 750	Le Pouce Mt., Moka Range	-20.198	57.529	750	1w|100% EtOH|closed vegetation|Sent to M. Alex Smith for barcoding, U of Guelph BOX-0561
ASMAI174-05	CASENT0059964-D01	BLF12023	302	CO1	EU150310					25-May-2005	Pheidole MU01	Pouce 750	Pheidole	Pheidole MU01	Brian Fisher	bfisher@calacademy.org	B.L.Fisher et al.	25-May-2005	Mauritius	Malagasy	Pouce 750	Le Pouce Mt., Moka Range	-20.198	57.529	750	1w head and thorax (abdomen removed)|100% EtOH|closed vegetation|Sent to M. Alex Smith for barcoding, U of Guelph BOX-0561
ASMAI175-05	CASENT0059965-D01	BLF12023	655	BARCODE	EF610056					25-May-2005	Pheidole MU01	Pouce 750	Pheidole	Pheidole MU01	Brian Fisher	bfisher@calacademy.org	B.L.Fisher et al.	25-May-2005	Mauritius	Malagasy	Pouce 750	Le Pouce Mt., Moka Range	-20.198	57.529	750	1w|100% EtOH|closed vegetation|Sent to M. Alex Smith for barcoding, U of Guelph BOX-0561
ASMA527-05	CASENT0059979-D01	BLF12113	627	BARCODE	EF610103					29-May-2005	Pheidole MU01	Black River 750	Pheidole	Pheidole MU01	Brian Fisher	bfisher@calacademy.org	B.L.Fisher et al.	29-May-2005	Mauritius	Malagasy	Pouce 750	Le Pouce Mt., Moka Range	-20.198	57.529	750	1w|100% EtOH|rainforest|Sent to M. Alex Smith for barcoding, U of Guelph BOX-0562
ASMA528-05	CASENT0059980-D01	BLF12113	565	BARCODE	EF610104					29-May-2005	Pheidole MU01	Black River 750	Pheidole	Pheidole MU01	Brian Fisher	bfisher@calacademy.org	B.L.Fisher et al.	29-May-2005	Mauritius	Malagasy	Black River 750	Petite Riviere Noire Mt.	-20.409	57.408	750	1w|100% EtOH|rainforest|Sent to M. Alex Smith for barcoding, U of Guelph BOX-0562
ASMA529-05	CASENT0059981-D01	BLF12113	627	BARCODE	EF610101					29-May-2005	Pheidole MU01	Black River 750	Pheidole	Pheidole MU01	Brian Fisher	bfisher@calacademy.org	B.L.Fisher et al.	29-May-2005	Mauritius	Malagasy	Black River 750	Petite Riviere Noire Mt.	-20.409	57.408	750	1w|100% EtOH|rainforest|Sent to M. Alex Smith for barcoding, U of Guelph BOX-0562
ASMA530-05	CASENT0059982-D01	BLF12113	627	BARCODE	EF610102					29-May-2005	Pheidole MU01	Black River 750	Pheidole	Pheidole MU01	Brian Fisher	bfisher@calacademy.org	B.L.Fisher et al.	29-May-2005	Mauritius	Malagasy	Black River 750	Petite Riviere Noire Mt.	-20.409	57.408	750	1w|100% EtOH|rainforest|Sent to M. Alex Smith for barcoding, U of Guelph BOX-0562
ASMA531-05	CASENT0059983-D01	BLF12113	626	BARCODE	EF610105					29-May-2005	Pheidole MU01	Black River 750	Pheidole	Pheidole MU01	Brian Fisher	bfisher@calacademy.org	B.L.Fisher et al.	29-May-2005	Mauritius	Malagasy	Black River 750	Petite Riviere Noire Mt.	-20.409	57.408	750	1w|100% EtOH|rainforest|Sent to M. Alex Smith for barcoding, U of Guelph BOX-0562
ASMA430-05	CASENT0060397-D01	BLF12085	627	BARCODE	EF610087					28-May-2005	Pheidole MU01	Aigrettes 1	Pheidole	Pheidole MU01	Brian Fisher	bfisher@calacademy.org	B.L.Fisher et al.	28-May-2005	Mauritius	Malagasy	Aigrettes 1	Ile aux Aigrettes	-20.419	57.73	1	1w|100% EtOH|coastal scrub|Sent to M. Alex Smith for barcoding, U of Guelph BOX-0562
ASMA431-05	CASENT0060398-D01	BLF12085	627	BARCODE	EF610099					28-May-2005	Pheidole MU01	Aigrettes 1	Pheidole	Pheidole MU01	Brian Fisher	bfisher@calacademy.org	B.L.Fisher et al.	28-May-2005	Mauritius	Malagasy	Aigrettes 1	Ile aux Aigrettes	-20.419	57.73	1	1w|100% EtOH|coastal scrub|Sent to M. Alex Smith for barcoding, U of Guelph BOX-0562
ASMA873-05	CASENT0060617-D01	BLF12091	627	BARCODE	EF610080					28-May-2005	Pheidole MU01	Cocotte 700	Pheidole	Pheidole MU01	Brian Fisher	bfisher@calacademy.org	B.L.Fisher et al.	28-May-2005	Mauritius	Malagasy	Cocotte 700	Cocotte Mt.	-20.441	57.473	700	1w|100% EtOH|rainforest|Sent to M. Alex Smith for barcoding, U of Guelph BOX-0562
ASMA874-05	CASENT0060618-D01	BLF12091	627	BARCODE	EF610084					28-May-2005	Pheidole MU01	Cocotte 700	Pheidole	Pheidole MU01	Brian Fisher	bfisher@calacademy.org	B.L.Fisher et al.	28-May-2005	Mauritius	Malagasy	Cocotte 700	Cocotte Mt.	-20.441	57.473	700	1w|100% EtOH|rainforest|Sent to M. Alex Smith for barcoding, U of Guelph BOX-0562
ASMA875-05	CASENT0060619-D01	BLF12091	597	BARCODE	EF610086					28-May-2005	Pheidole MU01	Cocotte 700	Pheidole	Pheidole MU01	Brian Fisher	bfisher@calacademy.org	B.L.Fisher et al.	28-May-2005	Mauritius	Malagasy	Cocotte 700	Cocotte Mt.	-20.441	57.473	700	1w|100% EtOH|rainforest|Sent to M. Alex Smith for barcoding, U of Guelph BOX-0562
ASMA876-05	CASENT0060620-D01	BLF12091	627	BARCODE	EF610085					28-May-2005	Pheidole MU01	Cocotte 700	Pheidole	Pheidole MU01	Brian Fisher	bfisher@calacademy.org	B.L.Fisher et al.	28-May-2005	Mauritius	Malagasy	Cocotte 700	Cocotte Mt.	-20.441	57.473	700	1w|100% EtOH|rainforest|Sent to M. Alex Smith for barcoding, U of Guelph BOX-0562
ASMA877-05	CASENT0060621-D01	BLF12091	627	BARCODE	EF610083					28-May-2005	Pheidole MU01	Cocotte 700	Pheidole	Pheidole MU01	Brian Fisher	bfisher@calacademy.org	B.L.Fisher et al.	28-May-2005	Mauritius	Malagasy	Cocotte 700	Cocotte Mt.	-20.441	57.473	700	1w|100% EtOH|rainforest|Sent to M. Alex Smith for barcoding, U of Guelph BOX-0562
ASMA878-05	CASENT0060622-D01	BLF12091	627	BARCODE	EF610082					28-May-2005	Pheidole MU01	Cocotte 700	Pheidole	Pheidole MU01	Brian Fisher	bfisher@calacademy.org	B.L.Fisher et al.	28-May-2005	Mauritius	Malagasy	Cocotte 700	Cocotte Mt.	-20.441	57.473	700	1w|100% EtOH|rainforest|Sent to M. Alex Smith for barcoding, U of Guelph BOX-0562
ASMA879-05	CASENT0060623-D01	BLF12091	627	BARCODE	EF610081					28-May-2005	Pheidole MU01	Cocotte 700	Pheidole	Pheidole MU01	Brian Fisher	bfisher@calacademy.org	B.L.Fisher et al.	28-May-2005	Mauritius	Malagasy	Cocotte 700	Cocotte Mt.	-20.441	57.473	700	1w|100% EtOH|rainforest|Sent to M. Alex Smith for barcoding, U of Guelph BOX-0562
ASMA880-05	CASENT0060624-D01	BLF12091	410	CO1	EF610061					28-May-2005	Pheidole MU01	Cocotte 700	Pheidole	Pheidole MU01	Brian Fisher	bfisher@calacademy.org	B.L.Fisher et al.	28-May-2005	Mauritius	Malagasy	Cocotte 700	Cocotte Mt.	-20.441	57.473	700	1w|100% EtOH|rainforest|Sent to M. Alex Smith for barcoding, U of Guelph BOX-0562
ASMA401-05	CASENT0055976-D01	BLF12076	657	BARCODE	EU525206			WSP-		28-May-2005	Pheidole MU02	Aigrettes 1	Pheidole	Pheidole MU02	Brian Fisher	bfisher@calacademy.org	B.L.Fisher et al.	28-May-2005	Mauritius	Malagasy	Aigrettes 1	Ile aux Aigrettes	-20.419	57.73	1	1w|100% EtOH|coastal scrub|Sent to M. Alex Smith for barcoding, U of Guelph BOX-0561
ASMA402-05	CASENT0055977-D01	BLF12076	627	BARCODE	EF610106					28-May-2005	Pheidole MU02	Aigrettes 1	Pheidole	Pheidole MU02	Brian Fisher	bfisher@calacademy.org	B.L.Fisher et al.	28-May-2005	Mauritius	Malagasy	Aigrettes 1	Ile aux Aigrettes	-20.419	57.73	1	1w|100% EtOH|coastal scrub|Sent to M. Alex Smith for barcoding, U of Guelph BOX-0562
ASMA406-05	CASENT0055991-D01	BLF12073	649	BARCODE	EF610109					28-May-2005	Pheidole MU02	Aigrettes 1	Pheidole	Pheidole MU02	Brian Fisher	bfisher@calacademy.org	B.L.Fisher et al.	28-May-2005	Mauritius	Malagasy	Aigrettes 1	Ile aux Aigrettes	-20.419	57.73	1	1w|100% EtOH|coastal scrub|Sent to M. Alex Smith for barcoding, U of Guelph BOX-0561
ASMA407-05	CASENT0055992-D01	BLF12073	612	BARCODE	EF610107					28-May-2005	Pheidole MU02	Aigrettes 1	Pheidole	Pheidole MU02	Brian Fisher	bfisher@calacademy.org	B.L.Fisher et al.	28-May-2005	Mauritius	Malagasy	Aigrettes 1	Ile aux Aigrettes	-20.419	57.73	1	1w|100% EtOH|coastal scrub|Sent to M. Alex Smith for barcoding, U of Guelph BOX-0561
ASMA408-05	CASENT0055993-D01	BLF12073	306	CO1	EU150313					28-May-2005	Pheidole MU02	Aigrettes 1	Pheidole	Pheidole MU02	Brian Fisher	bfisher@calacademy.org	B.L.Fisher et al.	28-May-2005	Mauritius	Malagasy	Aigrettes 1	Ile aux Aigrettes	-20.419	57.73	1	1w|100% EtOH|coastal scrub|Sent to M. Alex Smith for barcoding, U of Guelph BOX-0561
ASMA409-05	CASENT0055994-D01	BLF12073	612	BARCODE	EF610110					28-May-2005	Pheidole MU02	Aigrettes 1	Pheidole	Pheidole MU02	Brian Fisher	bfisher@calacademy.org	B.L.Fisher et al.	28-May-2005	Mauritius	Malagasy	Aigrettes 1	Ile aux Aigrettes	-20.419	57.73	1	1w|100% EtOH|coastal scrub|Sent to M. Alex Smith for barcoding, U of Guelph BOX-0561
ASMA410-05	CASENT0055995-D01	BLF12073	658	BARCODE	EF610112					28-May-2005	Pheidole MU02	Aigrettes 1	Pheidole	Pheidole MU02	Brian Fisher	bfisher@calacademy.org	B.L.Fisher et al.	28-May-2005	Mauritius	Malagasy	Aigrettes 1	Ile aux Aigrettes	-20.419	57.73	1	1w|100% EtOH|coastal scrub|Sent to M. Alex Smith for barcoding, U of Guelph BOX-0561
ASMA411-05	CASENT0055996-D01	BLF12073	387	CO1	EF610111					28-May-2005	Pheidole MU02	Aigrettes 1	Pheidole	Pheidole MU02	Brian Fisher	bfisher@calacademy.org	B.L.Fisher et al.	28-May-2005	Mauritius	Malagasy	Aigrettes 1	Ile aux Aigrettes	-20.419	57.73	1	1w|100% EtOH|coastal scrub|Sent to M. Alex Smith for barcoding, U of Guelph BOX-0561
ASMA412-05	CASENT0055997-D01	BLF12084	587	BARCODE	EF610113					28-May-2005	Pheidole MU02	Aigrettes 1	Pheidole	Pheidole MU02	Brian Fisher	bfisher@calacademy.org	B.L.Fisher et al.	28-May-2005	Mauritius	Malagasy	Aigrettes 1	Ile aux Aigrettes	-20.419	57.73	1	1w|100% EtOH|coastal scrub|Sent to M. Alex Smith for barcoding, U of Guelph BOX-0562
ASMA413-05	CASENT0055998-D01	BLF12084	620	BARCODE	EF610114					28-May-2005	Pheidole MU02	Aigrettes 1	Pheidole	Pheidole MU02	Brian Fisher	bfisher@calacademy.org	B.L.Fisher et al.	28-May-2005	Mauritius	Malagasy	Aigrettes 1	Ile aux Aigrettes	-20.419	57.73	1	1w|100% EtOH|coastal scrub|Sent to M. Alex Smith for barcoding, U of Guelph BOX-0562
ASMA623-05	CASENT0060254-D01	BLF12072	305	CO1	EU150314					27-May-2005	Pheidole MU02	Brise 200	Pheidole	Pheidole MU02	Brian Fisher	bfisher@calacademy.org	B.L.Fisher et al.	27-May-2005	Mauritius	Malagasy	Brise 200	Brise Mt., Bambous	-20.346	57.755	200	1w|100% EtOH|rainforest|Sent to M. Alex Smith for barcoding, U of Guelph BOX-0561
ASMA624-05	CASENT0060255-D01	BLF12072	410	CO1	EU150312					27-May-2005	Pheidole MU02	Brise 200	Pheidole	Pheidole MU02	Brian Fisher	bfisher@calacademy.org	B.L.Fisher et al.	27-May-2005	Mauritius	Malagasy	Brise 200	Brise Mt., Bambous	-20.346	57.755	200	1w|100% EtOH|rainforest|Sent to M. Alex Smith for barcoding, U of Guelph BOX-0561
ASMA428-05	CASENT0060395-D01	BLF12085	627	BARCODE	EF610115					28-May-2005	Pheidole MU02	Aigrettes 1	Pheidole	Pheidole MU02	Brian Fisher	bfisher@calacademy.org	B.L.Fisher et al.	28-May-2005	Mauritius	Malagasy	Aigrettes 1	Ile aux Aigrettes	-20.419	57.73	1	1w|100% EtOH|coastal scrub|Sent to M. Alex Smith for barcoding, U of Guelph BOX-0562
ASMA429-05	CASENT0060396-D01	BLF12085	611	BARCODE	EF610108					28-May-2005	Pheidole MU02	Aigrettes 1	Pheidole	Pheidole MU02	Brian Fisher	bfisher@calacademy.org	B.L.Fisher et al.	28-May-2005	Mauritius	Malagasy	Aigrettes 1	Ile aux Aigrettes	-20.419	57.73	1	1w|100% EtOH|coastal scrub|Sent to M. Alex Smith for barcoding, U of Guelph BOX-0562
ASMA557-05	CASENT0056036-D01	BLF12072	308	CO1	EU150288					27-May-2005	Pheidole MU03	Brise 200	Pheidole	Pheidole MU03	Brian Fisher	bfisher@calacademy.org	B.L.Fisher et al.	27-May-2005	Mauritius	Malagasy	Brise 200	Brise Mt., Bambous	-20.346	57.755	200	1w|100% EtOH|rainforest|Sent to M. Alex Smith for barcoding, U of Guelph BOX-0561
ASMA558-05	CASENT0056037-D01	BLF12072	276	CO1	EU150307					27-May-2005	Pheidole MU03	Brise 200	Pheidole	Pheidole MU03	Brian Fisher	bfisher@calacademy.org	B.L.Fisher et al.	27-May-2005	Mauritius	Malagasy	Brise 200	Brise Mt., Bambous	-20.346	57.755	200	1w|100% EtOH|rainforest|Sent to M. Alex Smith for barcoding, U of Guelph BOX-0561
ASMA559-05	CASENT0056038-D01	BLF12072	274	CO1	EU150308					27-May-2005	Pheidole MU03	Brise 200	Pheidole	Pheidole MU03	Brian Fisher	bfisher@calacademy.org	B.L.Fisher et al.	27-May-2005	Mauritius	Malagasy	Brise 200	Brise Mt., Bambous	-20.346	57.755	200	1w|100% EtOH|rainforest|Sent to M. Alex Smith for barcoding, U of Guelph BOX-0561
ASMA560-05	CASENT0056039-D01	BLF12072	307	CO1	EU150289					27-May-2005	Pheidole MU03	Brise 200	Pheidole	Pheidole MU03	Brian Fisher	bfisher@calacademy.org	B.L.Fisher et al.	27-May-2005	Mauritius	Malagasy	Brise 200	Brise Mt., Bambous	-20.346	57.755	200	1w|100% EtOH|rainforest|Sent to M. Alex Smith for barcoding, U of Guelph BOX-0561
ASMA561-05	CASENT0056040-D01	BLF12072	279	CO1	EU150306					27-May-2005	Pheidole MU03	Brise 200	Pheidole	Pheidole MU03	Brian Fisher	bfisher@calacademy.org	B.L.Fisher et al.	27-May-2005	Mauritius	Malagasy	Brise 200	Brise Mt., Bambous	-20.346	57.755	200	1w|100% EtOH|rainforest|Sent to M. Alex Smith for barcoding, U of Guelph BOX-0561
ASMA562-05	CASENT0056041-D01	BLF12072	302	CO1	EU150296					27-May-2005	Pheidole MU03	Brise 200	Pheidole	Pheidole MU03	Brian Fisher	bfisher@calacademy.org	B.L.Fisher et al.	27-May-2005	Mauritius	Malagasy	Brise 200	Brise Mt., Bambous	-20.346	57.755	200	1w|100% EtOH|rainforest|Sent to M. Alex Smith for barcoding, U of Guelph BOX-0561
ASMA578-05	CASENT0059786-D01	BLF12072	303	CO1	EU150295					27-May-2005	Pheidole MU03	Brise 200	Pheidole	Pheidole MU03	Brian Fisher	bfisher@calacademy.org	B.L.Fisher et al.	27-May-2005	Mauritius	Malagasy	Brise 200	Brise Mt., Bambous	-20.346	57.755	200	1w|100% EtOH|rainforest|Sent to M. Alex Smith for barcoding, U of Guelph BOX-0561
ASMA579-05	CASENT0059787-D01	BLF12072	282	CO1	EU150303					27-May-2005	Pheidole MU03	Brise 200	Pheidole	Pheidole MU03	Brian Fisher	bfisher@calacademy.org	B.L.Fisher et al.	27-May-2005	Mauritius	Malagasy	Brise 200	Brise Mt., Bambous	-20.346	57.755	200	1w|100% EtOH|rainforest|Sent to M. Alex Smith for barcoding, U of Guelph BOX-0561
ASMA580-05	CASENT0059788-D01	BLF12072	298	CO1	EU150298					27-May-2005	Pheidole MU03	Brise 200	Pheidole	Pheidole MU03	Brian Fisher	bfisher@calacademy.org	B.L.Fisher et al.	27-May-2005	Mauritius	Malagasy	Brise 200	Brise Mt., Bambous	-20.346	57.755	200	1w|100% EtOH|rainforest|Sent to M. Alex Smith for barcoding, U of Guelph BOX-0561
ASMA581-05	CASENT0059789-D01	BLF12072	299	CO1	EU150297					27-May-2005	Pheidole MU03	Brise 200	Pheidole	Pheidole MU03	Brian Fisher	bfisher@calacademy.org	B.L.Fisher et al.	27-May-2005	Mauritius	Malagasy	Brise 200	Brise Mt., Bambous	-20.346	57.755	200	1w|100% EtOH|rainforest|Sent to M. Alex Smith for barcoding, U of Guelph BOX-0561
ASMA582-05	CASENT0059790-D01	BLF12072	267	CO1	EU150309					27-May-2005	Pheidole MU03	Brise 200	Pheidole	Pheidole MU03	Brian Fisher	bfisher@calacademy.org	B.L.Fisher et al.	27-May-2005	Mauritius	Malagasy	Brise 200	Brise Mt., Bambous	-20.346	57.755	200	1w|100% EtOH|rainforest|Sent to M. Alex Smith for barcoding, U of Guelph BOX-0561
ASMA619-05	CASENT0060250-D01	BLF12072	307	CO1	EU150290					27-May-2005	Pheidole MU03	Brise 200	Pheidole	Pheidole MU03	Brian Fisher	bfisher@calacademy.org	B.L.Fisher et al.	27-May-2005	Mauritius	Malagasy	Pouce 750	Le Pouce Mt., Moka Range	-20.198	57.529	750	1w|100% EtOH|rainforest|Sent to M. Alex Smith for barcoding, U of Guelph BOX-0561
ASMA620-05	CASENT0060251-D01	BLF12072	304	CO1	EU150293					27-May-2005	Pheidole MU03	Brise 200	Pheidole	Pheidole MU03	Brian Fisher	bfisher@calacademy.org	B.L.Fisher et al.	27-May-2005	Mauritius	Malagasy	Brise 200	Brise Mt., Bambous	-20.346	57.755	200	1w|100% EtOH|rainforest|Sent to M. Alex Smith for barcoding, U of Guelph BOX-0561
ASMA621-05	CASENT0060252-D01	BLF12072	287	CO1	EU150302					27-May-2005	Pheidole MU03	Brise 200	Pheidole	Pheidole MU03	Brian Fisher	bfisher@calacademy.org	B.L.Fisher et al.	27-May-2005	Mauritius	Malagasy	Brise 200	Brise Mt., Bambous	-20.346	57.755	200	1w|100% EtOH|rainforest|Sent to M. Alex Smith for barcoding, U of Guelph BOX-0561
ASMA622-05	CASENT0060253-D01	BLF12072	288	CO1	EU150301		EU439619			27-May-2005	Pheidole MU03	Brise 200	Pheidole	Pheidole MU03	Brian Fisher	bfisher@calacademy.org	B.L.Fisher et al.	27-May-2005	Mauritius	Malagasy	Brise 200	Brise Mt., Bambous	-20.346	57.755	200	1w|100% EtOH|rainforest|Sent to M. Alex Smith for barcoding, U of Guelph BOX-0561
ASMA704-05	CASENT0060579-D01	BLF12072	296	CO1	EU150299					27-May-2005	Pheidole MU03	Brise 200	Pheidole	Pheidole MU03	Brian Fisher	bfisher@calacademy.org	B.L.Fisher et al.	27-May-2005	Mauritius	Malagasy	Brise 200	Brise Mt., Bambous	-20.346	57.755	200	1w|100% EtOH|rainforest|Sent to M. Alex Smith for barcoding, U of Guelph BOX-0561
ASMA705-05	CASENT0060580-D01	BLF12072	291	CO1	EU150300					27-May-2005	Pheidole MU03	Brise 200	Pheidole	Pheidole MU03	Brian Fisher	bfisher@calacademy.org	B.L.Fisher et al.	27-May-2005	Mauritius	Malagasy	Brise 200	Brise Mt., Bambous	-20.346	57.755	200	1w|100% EtOH|rainforest|Sent to M. Alex Smith for barcoding, U of Guelph BOX-0561
ASMA706-05	CASENT0060581-D01	BLF12072	304	CO1	EU150292					27-May-2005	Pheidole MU03	Brise 200	Pheidole	Pheidole MU03	Brian Fisher	bfisher@calacademy.org	B.L.Fisher et al.	27-May-2005	Mauritius	Malagasy	Brise 200	Brise Mt., Bambous	-20.346	57.755	200	1w|100% EtOH|rainforest|Sent to M. Alex Smith for barcoding, U of Guelph BOX-0561
ASMA707-05	CASENT0060582-D01	BLF12072	0	Not Barcoded				WSP+	EU518172	27-May-2005	Pheidole MU03	Brise 200	Pheidole	Pheidole MU03	Brian Fisher	bfisher@calacademy.org	B.L.Fisher et al.	27-May-2005	Mauritius	Malagasy	Brise 200	Brise Mt., Bambous	-20.346	57.755	200	1w|100% EtOH|rainforest|Sent to M. Alex Smith for barcoding, U of Guelph BOX-0561
ASMA708-05	CASENT0060583-D01	BLF12072	280	CO1	EU150305					27-May-2005	Pheidole MU03	Brise 200	Pheidole	Pheidole MU03	Brian Fisher	bfisher@calacademy.org	B.L.Fisher et al.	27-May-2005	Mauritius	Malagasy	Brise 200	Brise Mt., Bambous	-20.346	57.755	200	1w|100% EtOH|rainforest|Sent to M. Alex Smith for barcoding, U of Guelph BOX-0561
ASMA709-05	CASENT0060584-D01	BLF12072	281	CO1	EU150304					27-May-2005	Pheidole MU03	Brise 200	Pheidole	Pheidole MU03	Brian Fisher	bfisher@calacademy.org	B.L.Fisher et al.	27-May-2005	Mauritius	Malagasy	Brise 200	Brise Mt., Bambous	-20.346	57.755	200	1w|100% EtOH|rainforest|Sent to M. Alex Smith for barcoding, U of Guelph BOX-0561
ASMA807-05	CASENT0009666-D01	BLF12108	621	BARCODE	EU150320					28-May-2005	Plagiolepis madecassa	Cocotte 700	Plagiolepis	Plagiolepis madecassa	Brian Fisher	bfisher@calacademy.org	B.L.Fisher et al.	28-May-2005	Mauritius	Malagasy	Cocotte 700	Cocotte Mt.	-20.441	57.473	700	1w|100% EtOH|rainforest|Sent to M. Alex Smith for barcoding, U of Guelph BOX-0562
ASMAI019-05	CASENT0055793-D01	BLF12145	565	BARCODE	EF610121					30-May-2005	Plagiolepis madecassa	Pouce 650	Plagiolepis	Plagiolepis madecassa	Brian Fisher	bfisher@calacademy.org	B.L.Fisher et al.	30-May-2005	Mauritius	Malagasy	Pouce 650	Le Pouce Mt., Moka Range	-20.198	57.529	650	1w|100% EtOH|closed vegetation|Sent to M. Alex Smith for barcoding, U of Guelph BOX-0563
ASMAI020-05	CASENT0055794-D01	BLF12145	309	CO1	EU150337					30-May-2005	Plagiolepis madecassa	Pouce 750	Plagiolepis	Plagiolepis madecassa	Brian Fisher	bfisher@calacademy.org	B.L.Fisher et al.	30-May-2005	Mauritius	Malagasy	Pouce 750	Le Pouce Mt., Moka Range	-20.198	57.529	750	1w|100% EtOH|closed vegetation|Sent to M. Alex Smith for barcoding, U of Guelph BOX-0563
ASMAI021-05	CASENT0055795-D01	BLF12145	294	CO1	EU150347					30-May-2005	Plagiolepis madecassa	Pouce 750	Plagiolepis	Plagiolepis madecassa	Brian Fisher	bfisher@calacademy.org	B.L.Fisher et al.	30-May-2005	Mauritius	Malagasy	Pouce 750	Le Pouce Mt., Moka Range	-20.198	57.529	750	1w|100% EtOH|closed vegetation|Sent to M. Alex Smith for barcoding, U of Guelph BOX-0563
ASMAI022-05	CASENT0055796-D01	BLF12145	285	CO1	EU150352					30-May-2005	Plagiolepis madecassa	Pouce 750	Plagiolepis	Plagiolepis madecassa	Brian Fisher	bfisher@calacademy.org	B.L.Fisher et al.	30-May-2005	Mauritius	Malagasy	Pouce 750	Le Pouce Mt., Moka Range	-20.198	57.529	750	1w|100% EtOH|closed vegetation|Sent to M. Alex Smith for barcoding, U of Guelph BOX-0563
ASMAI023-05	CASENT0055797-D01	BLF12145	245	CO1	EU150355					30-May-2005	Plagiolepis madecassa	Pouce 750	Plagiolepis	Plagiolepis madecassa	Brian Fisher	bfisher@calacademy.org	B.L.Fisher et al.	30-May-2005	Mauritius	Malagasy	Pouce 750	Le Pouce Mt., Moka Range	-20.198	57.529	750	1w|100% EtOH|closed vegetation|Sent to M. Alex Smith for barcoding, U of Guelph BOX-0563
ASMAI024-05	CASENT0055798-D01	BLF12145	448	CO1	EF610122					30-May-2005	Plagiolepis madecassa	Pouce 750	Plagiolepis	Plagiolepis madecassa	Brian Fisher	bfisher@calacademy.org	B.L.Fisher et al.	30-May-2005	Mauritius	Malagasy	Pouce 750	Le Pouce Mt., Moka Range	-20.198	57.529	750	1w|100% EtOH|closed vegetation|Sent to M. Alex Smith for barcoding, U of Guelph BOX-0563
ASMAI025-05	CASENT0055799-D01	BLF12134	411	CO1	EU150335					30-May-2005	Plagiolepis madecassa	Pouce 750	Plagiolepis	Plagiolepis madecassa	Brian Fisher	bfisher@calacademy.org	B.L.Fisher et al.	30-May-2005	Mauritius	Malagasy	Pouce 750	Le Pouce Mt., Moka Range	-20.198	57.529	750	1w|100% EtOH|closed vegetation|Sent to M. Alex Smith for barcoding, U of Guelph BOX-0562
ASMAI026-05	CASENT0055800-D01	BLF12134	301	CO1	EU150343					30-May-2005	Plagiolepis madecassa	Pouce 750	Plagiolepis	Plagiolepis madecassa	Brian Fisher	bfisher@calacademy.org	B.L.Fisher et al.	30-May-2005	Mauritius	Malagasy	Pouce 750	Le Pouce Mt., Moka Range	-20.198	57.529	750	1w|100% EtOH|closed vegetation|Sent to M. Alex Smith for barcoding, U of Guelph BOX-0562
ASMAI027-05	CASENT0055801-D01	BLF12134	295	CO1	EU150346					30-May-2005	Plagiolepis madecassa	Pouce 750	Plagiolepis	Plagiolepis madecassa	Brian Fisher	bfisher@calacademy.org	B.L.Fisher et al.	30-May-2005	Mauritius	Malagasy	Pouce 750	Le Pouce Mt., Moka Range	-20.198	57.529	750	1w|100% EtOH|closed vegetation|Sent to M. Alex Smith for barcoding, U of Guelph BOX-0562
ASMAI028-05	CASENT0055802-D01	BLF12134	326	CO1	EF610123					30-May-2005	Plagiolepis madecassa	Pouce 750	Plagiolepis	Plagiolepis madecassa	Brian Fisher	bfisher@calacademy.org	B.L.Fisher et al.	30-May-2005	Mauritius	Malagasy	Pouce 750	Le Pouce Mt., Moka Range	-20.198	57.529	750	1w|100% EtOH|closed vegetation|Sent to M. Alex Smith for barcoding, U of Guelph BOX-0562
ASMAI029-05	CASENT0055803-D01	BLF12134	619	BARCODE	EF610120					30-May-2005	Plagiolepis madecassa	Pouce 750	Plagiolepis	Plagiolepis madecassa	Brian Fisher	bfisher@calacademy.org	B.L.Fisher et al.	30-May-2005	Mauritius	Malagasy	Pouce 750	Le Pouce Mt., Moka Range	-20.198	57.529	750	1w|100% EtOH|closed vegetation|Sent to M. Alex Smith for barcoding, U of Guelph BOX-0562
ASMAI030-05	CASENT0055804-D01	BLF12134	623	BARCODE	EU150319					30-May-2005	Plagiolepis madecassa	Pouce 750	Plagiolepis	Plagiolepis madecassa	Brian Fisher	bfisher@calacademy.org	B.L.Fisher et al.	30-May-2005	Mauritius	Malagasy	Pouce 750	Le Pouce Mt., Moka Range	-20.198	57.529	750	1w|100% EtOH|closed vegetation|Sent to M. Alex Smith for barcoding, U of Guelph BOX-0562
ASMAI031-05	CASENT0055805-D01	BLF12144	654	BARCODE	EF610116					30-May-2005	Plagiolepis madecassa	Pouce 750	Plagiolepis	Plagiolepis madecassa	Brian Fisher	bfisher@calacademy.org	B.L.Fisher et al.	30-May-2005	Mauritius	Malagasy	Pouce 750	Le Pouce Mt., Moka Range	-20.198	57.529	750	1w|100% EtOH|closed vegetation|Sent to M. Alex Smith for barcoding, U of Guelph BOX-0563
ASMAI032-05	CASENT0055806-D01	BLF12144	290	CO1	EU150350					30-May-2005	Plagiolepis madecassa	Pouce 750	Plagiolepis	Plagiolepis madecassa	Brian Fisher	bfisher@calacademy.org	B.L.Fisher et al.	30-May-2005	Mauritius	Malagasy	Pouce 750	Le Pouce Mt., Moka Range	-20.198	57.529	750	1w|100% EtOH|closed vegetation|Sent to M. Alex Smith for barcoding, U of Guelph BOX-0563
ASMAI033-05	CASENT0055807-D01	BLF12144	285	CO1	EU150351					30-May-2005	Plagiolepis madecassa	Pouce 750	Plagiolepis	Plagiolepis madecassa	Brian Fisher	bfisher@calacademy.org	B.L.Fisher et al.	30-May-2005	Mauritius	Malagasy	Pouce 750	Le Pouce Mt., Moka Range	-20.198	57.529	750	1w|100% EtOH|closed vegetation|Sent to M. Alex Smith for barcoding, U of Guelph BOX-0563
ASMAI034-05	CASENT0055808-D01	BLF12144	0	Not Barcoded		EU490489	EU518155	WSP+	EU518173	30-May-2005	Plagiolepis madecassa	Pouce 750	Plagiolepis	Plagiolepis madecassa	Brian Fisher	bfisher@calacademy.org	B.L.Fisher et al.	30-May-2005	Mauritius	Malagasy	Pouce 750	Le Pouce Mt., Moka Range	-20.198	57.529	750	1w|100% EtOH|closed vegetation|Sent to M. Alex Smith for barcoding, U of Guelph BOX-0563
ASMAI035-05	CASENT0055809-D01	BLF12144	298	CO1	EU525207	EU490490	EU518156	WSP-		30-May-2005	Plagiolepis madecassa	Pouce 750	Plagiolepis	Plagiolepis madecassa	Brian Fisher	bfisher@calacademy.org	B.L.Fisher et al.	30-May-2005	Mauritius	Malagasy	Pouce 750	Le Pouce Mt., Moka Range	-20.198	57.529	750	1w|100% EtOH|closed vegetation|Sent to M. Alex Smith for barcoding, U of Guelph BOX-0563
ASMAI036-05	CASENT0055810-D01	BLF12144	299	CO1	EU525208	EU490491		WSP+		30-May-2005	Plagiolepis madecassa	Pouce 750	Plagiolepis	Plagiolepis madecassa	Brian Fisher	bfisher@calacademy.org	B.L.Fisher et al.	30-May-2005	Mauritius	Malagasy	Pouce 750	Le Pouce Mt., Moka Range	-20.198	57.529	750	1w|100% EtOH|closed vegetation|Sent to M. Alex Smith for barcoding, U of Guelph BOX-0563
ASMAI043-05	CASENT0055826-D01	BLF12143	307	CO1	EU150338					30-May-2005	Plagiolepis madecassa	Pouce 750	Plagiolepis	Plagiolepis madecassa	Brian Fisher	bfisher@calacademy.org	B.L.Fisher et al.	30-May-2005	Mauritius	Malagasy	Pouce 750	Le Pouce Mt., Moka Range	-20.198	57.529	750	1w|100% EtOH|closed vegetation|Sent to M. Alex Smith for barcoding, U of Guelph BOX-0563
ASMAI067-05	CASENT0055912-D01	BLF12135	306	CO1	EU150339					30-May-2005	Plagiolepis madecassa	Camizard 375	Plagiolepis	Plagiolepis madecassa	Brian Fisher	bfisher@calacademy.org	B.L.Fisher et al.	30-May-2005	Mauritius	Malagasy	Camizard 375	Camizard Mt., Bambous	-20.333	57.723	375	1w|100% EtOH|closed vegetation|Sent to M. Alex Smith for barcoding, U of Guelph BOX-0562
ASMAI068-05	CASENT0055913-D01	BLF12135	302	CO1	EU150342					30-May-2005	Plagiolepis madecassa	Pouce 750	Plagiolepis	Plagiolepis madecassa	Brian Fisher	bfisher@calacademy.org	B.L.Fisher et al.	30-May-2005	Mauritius	Malagasy	Pouce 750	Le Pouce Mt., Moka Range	-20.198	57.529	750	1w|100% EtOH|closed vegetation|Sent to M. Alex Smith for barcoding, U of Guelph BOX-0562
ASMAI069-05	CASENT0055914-D01	BLF12135	520	BARCODE	EU150333					30-May-2005	Plagiolepis madecassa	Pouce 750	Plagiolepis	Plagiolepis madecassa	Brian Fisher	bfisher@calacademy.org	B.L.Fisher et al.	30-May-2005	Mauritius	Malagasy	Pouce 750	Le Pouce Mt., Moka Range	-20.198	57.529	750	1w|100% EtOH|closed vegetation|Sent to M. Alex Smith for barcoding, U of Guelph BOX-0562
ASMAI128-05	CASENT0059533-D01	BLF12020	620	BARCODE	EU150323					25-May-2005	Plagiolepis madecassa	Pouce 750	Plagiolepis	Plagiolepis madecassa	Brian Fisher	bfisher@calacademy.org	B.L.Fisher et al.	25-May-2005	Mauritius	Malagasy	Pouce 750	Le Pouce Mt., Moka Range	-20.198	57.529	750	1w|100% EtOH|closed vegetation|Sent to M. Alex Smith for barcoding, U of Guelph BOX-0562
ASMAI129-05	CASENT0059534-D01	BLF12020	625	BARCODE	EU150318					25-May-2005	Plagiolepis madecassa	Pouce 750	Plagiolepis	Plagiolepis madecassa	Brian Fisher	bfisher@calacademy.org	B.L.Fisher et al.	25-May-2005	Mauritius	Malagasy	Pouce 750	Le Pouce Mt., Moka Range	-20.198	57.529	750	1w|100% EtOH|closed vegetation|Sent to M. Alex Smith for barcoding, U of Guelph BOX-0562
ASMAI130-05	CASENT0059535-D01	BLF12020	607	BARCODE	EU150328					25-May-2005	Plagiolepis madecassa	Pouce 750	Plagiolepis	Plagiolepis madecassa	Brian Fisher	bfisher@calacademy.org	B.L.Fisher et al.	25-May-2005	Mauritius	Malagasy	Pouce 750	Le Pouce Mt., Moka Range	-20.198	57.529	750	1w|100% EtOH|closed vegetation|Sent to M. Alex Smith for barcoding, U of Guelph BOX-0562
ASMAI131-05	CASENT0059536-D01	BLF12020	621	BARCODE	EF610119					25-May-2005	Plagiolepis madecassa	Pouce 750	Plagiolepis	Plagiolepis madecassa	Brian Fisher	bfisher@calacademy.org	B.L.Fisher et al.	25-May-2005	Mauritius	Malagasy	Pouce 750	Le Pouce Mt., Moka Range	-20.198	57.529	750	1w|100% EtOH|closed vegetation|Sent to M. Alex Smith for barcoding, U of Guelph BOX-0562
ASMAI132-05	CASENT0059537-D01	BLF12020	627	BARCODE	EF610118					25-May-2005	Plagiolepis madecassa	Pouce 750	Plagiolepis	Plagiolepis madecassa	Brian Fisher	bfisher@calacademy.org	B.L.Fisher et al.	25-May-2005	Mauritius	Malagasy	Pouce 750	Le Pouce Mt., Moka Range	-20.198	57.529	750	1w|100% EtOH|closed vegetation|Sent to M. Alex Smith for barcoding, U of Guelph BOX-0562
ASMAI133-05	CASENT0059538-D01	BLF12020	281	CO1	EU150353					25-May-2005	Plagiolepis madecassa	Pouce 750	Plagiolepis	Plagiolepis madecassa	Brian Fisher	bfisher@calacademy.org	B.L.Fisher et al.	25-May-2005	Mauritius	Malagasy	Pouce 750	Le Pouce Mt., Moka Range	-20.198	57.529	750	1w|100% EtOH|closed vegetation|Sent to M. Alex Smith for barcoding, U of Guelph BOX-0562
ASMA814-05	CASENT0059580-D01	BLF12099	293	CO1	EU150348					28-May-2005	Plagiolepis madecassa	Cocotte 700	Plagiolepis	Plagiolepis madecassa	Brian Fisher	bfisher@calacademy.org	B.L.Fisher et al.	28-May-2005	Mauritius	Malagasy	Cocotte 700	Cocotte Mt.	-20.441	57.473	700	1w|100% EtOH|rainforest|Sent to M. Alex Smith for barcoding, U of Guelph BOX-0562
ASMA815-05	CASENT0059581-D01	BLF12099	300	CO1	EU150344					28-May-2005	Plagiolepis madecassa	Cocotte 700	Plagiolepis	Plagiolepis madecassa	Brian Fisher	bfisher@calacademy.org	B.L.Fisher et al.	28-May-2005	Mauritius	Malagasy	Cocotte 700	Cocotte Mt.	-20.441	57.473	700	1w|100% EtOH|rainforest|Sent to M. Alex Smith for barcoding, U of Guelph BOX-0562
ASMA816-05	CASENT0059582-D01	BLF12099	303	CO1	EU150340					28-May-2005	Plagiolepis madecassa	Cocotte 700	Plagiolepis	Plagiolepis madecassa	Brian Fisher	bfisher@calacademy.org	B.L.Fisher et al.	28-May-2005	Mauritius	Malagasy	Cocotte 700	Cocotte Mt.	-20.441	57.473	700	1w|100% EtOH|rainforest|Sent to M. Alex Smith for barcoding, U of Guelph BOX-0562
ASMA817-05	CASENT0059583-D01	BLF12099	291	CO1	EU150349					28-May-2005	Plagiolepis madecassa	Cocotte 700	Plagiolepis	Plagiolepis madecassa	Brian Fisher	bfisher@calacademy.org	B.L.Fisher et al.	28-May-2005	Mauritius	Malagasy	Cocotte 700	Cocotte Mt.	-20.441	57.473	700	1w|100% EtOH|rainforest|Sent to M. Alex Smith for barcoding, U of Guelph BOX-0562
ASMA818-05	CASENT0059584-D01	BLF12099	0	Not Barcoded	0	EU490487	EU518153	WSP-		28-May-2005	Plagiolepis madecassa	Cocotte 700	Plagiolepis	Plagiolepis madecassa	Brian Fisher	bfisher@calacademy.org	B. L. Fisher et al.	28-May-2005	Mauritius		Cocotte Mt.	Cocotte 700	-20.4413	57.4728	700	1w in 100% EtOH from rainforest, ex rotten stick on ground
ASMA819-05	CASENT0059585-D01	BLF12099	303	CO1	EU150341					28-May-2005	Plagiolepis madecassa	Cocotte 700	Plagiolepis	Plagiolepis madecassa	Brian Fisher	bfisher@calacademy.org	B.L.Fisher et al.	28-May-2005	Mauritius	Malagasy	Cocotte 700	Cocotte Mt.	-20.441	57.473	700	1w|100% EtOH|rainforest|Sent to M. Alex Smith for barcoding, U of Guelph BOX-0562
ASMA820-05	CASENT0059586-D01	BLF12100	626	BARCODE	EF610124					28-May-2005	Plagiolepis madecassa	Cocotte 700	Plagiolepis	Plagiolepis madecassa	Brian Fisher	bfisher@calacademy.org	B.L.Fisher et al.	28-May-2005	Mauritius	Malagasy	Cocotte 700	Cocotte Mt.	-20.441	57.473	700	1w|100% EtOH|rainforest|Sent to M. Alex Smith for barcoding, U of Guelph BOX-0562
ASMAI146-05	CASENT0059834-D01	BLF12022	625	BARCODE	EU150317					25-May-2005	Plagiolepis madecassa	Pouce 750	Plagiolepis	Plagiolepis madecassa	Brian Fisher	bfisher@calacademy.org	B.L.Fisher et al.	25-May-2005	Mauritius	Malagasy	Pouce 750	Le Pouce Mt., Moka Range	-20.198	57.529	750	1w|100% EtOH|closed vegetation|Sent to M. Alex Smith for barcoding, U of Guelph BOX-0562
ASMAI147-05	CASENT0059835-D01	BLF12022	609	BARCODE	EU150327					25-May-2005	Plagiolepis madecassa	Pouce 750	Plagiolepis	Plagiolepis madecassa	Brian Fisher	bfisher@calacademy.org	B.L.Fisher et al.	25-May-2005	Mauritius	Malagasy	Pouce 750	Le Pouce Mt., Moka Range	-20.198	57.529	750	1w|100% EtOH|closed vegetation|Sent to M. Alex Smith for barcoding, U of Guelph BOX-0562
ASMAI148-05	CASENT0059836-D01	BLF12022	620	BARCODE	EU150322					25-May-2005	Plagiolepis madecassa	Pouce 750	Plagiolepis	Plagiolepis madecassa	Brian Fisher	bfisher@calacademy.org	B.L.Fisher et al.	25-May-2005	Mauritius	Malagasy	Pouce 750	Le Pouce Mt., Moka Range	-20.198	57.529	750	1w|100% EtOH|closed vegetation|Sent to M. Alex Smith for barcoding, U of Guelph BOX-0562
ASMAI149-05	CASENT0059837-D01	BLF12022	617	BARCODE	EU150325					25-May-2005	Plagiolepis madecassa	Pouce 750	Plagiolepis	Plagiolepis madecassa	Brian Fisher	bfisher@calacademy.org	B.L.Fisher et al.	25-May-2005	Mauritius	Malagasy	Pouce 750	Le Pouce Mt., Moka Range	-20.198	57.529	750	1w|100% EtOH|closed vegetation|Sent to M. Alex Smith for barcoding, U of Guelph BOX-0562
ASMAI150-05	CASENT0059838-D01	BLF12022	628	BARCODE	EF610117					25-May-2005	Plagiolepis madecassa	Pouce 750	Plagiolepis	Plagiolepis madecassa	Brian Fisher	bfisher@calacademy.org	B.L.Fisher et al.	25-May-2005	Mauritius	Malagasy	Pouce 750	Le Pouce Mt., Moka Range	-20.198	57.529	750	1w|100% EtOH|closed vegetation|Sent to M. Alex Smith for barcoding, U of Guelph BOX-0562
ASMAI151-05	CASENT0059839-D01	BLF12022	340	CO1	EU150336					25-May-2005	Plagiolepis madecassa	Pouce 750	Plagiolepis	Plagiolepis madecassa	Brian Fisher	bfisher@calacademy.org	B.L.Fisher et al.	25-May-2005	Mauritius	Malagasy	Pouce 750	Le Pouce Mt., Moka Range	-20.198	57.529	750	1w|100% EtOH|closed vegetation|Sent to M. Alex Smith for barcoding, U of Guelph BOX-0562
ASMAI158-05	CASENT0059846-D01	BLF12017	593	BARCODE	EU150332					25-May-2005	Plagiolepis madecassa	Pouce 750	Plagiolepis	Plagiolepis madecassa	Brian Fisher	bfisher@calacademy.org	B.L.Fisher et al.	25-May-2005	Mauritius	Malagasy	Pouce 750	Le Pouce Mt., Moka Range	-20.198	57.529	750	1w|100% EtOH|closed vegetation|Sent to M. Alex Smith for barcoding, U of Guelph BOX-0562
ASMAI159-05	CASENT0059847-D01	BLF12017	495	CO1	EU150334					25-May-2005	Plagiolepis madecassa	Pouce 750	Plagiolepis	Plagiolepis madecassa	Brian Fisher	bfisher@calacademy.org	B.L.Fisher et al.	25-May-2005	Mauritius	Malagasy	Pouce 750	Le Pouce Mt., Moka Range	-20.198	57.529	750	1w|100% EtOH|closed vegetation|Sent to M. Alex Smith for barcoding, U of Guelph BOX-0562
ASMAI160-05	CASENT0059848-D01	BLF12017	603	BARCODE	EU150330					25-May-2005	Plagiolepis madecassa	Pouce 750	Plagiolepis	Plagiolepis madecassa	Brian Fisher	bfisher@calacademy.org	B.L.Fisher et al.	25-May-2005	Mauritius	Malagasy	Pouce 750	Le Pouce Mt., Moka Range	-20.198	57.529	750	1w|100% EtOH|closed vegetation|Sent to M. Alex Smith for barcoding, U of Guelph BOX-0562
ASMAI161-05	CASENT0059849-D01	BLF12017	605	BARCODE	EU150329					25-May-2005	Plagiolepis madecassa	Pouce 750	Plagiolepis	Plagiolepis madecassa	Brian Fisher	bfisher@calacademy.org	B.L.Fisher et al.	25-May-2005	Mauritius	Malagasy	Pouce 750	Le Pouce Mt., Moka Range	-20.198	57.529	750	1w|100% EtOH|closed vegetation|Sent to M. Alex Smith for barcoding, U of Guelph BOX-0562
ASMAI162-05	CASENT0059850-D01	BLF12017	594	BARCODE	EU150331					25-May-2005	Plagiolepis madecassa	Pouce 750	Plagiolepis	Plagiolepis madecassa	Brian Fisher	bfisher@calacademy.org	B.L.Fisher et al.	25-May-2005	Mauritius	Malagasy	Pouce 750	Le Pouce Mt., Moka Range	-20.198	57.529	750	1w|100% EtOH|closed vegetation|Sent to M. Alex Smith for barcoding, U of Guelph BOX-0562
ASMAI163-05	CASENT0059851-D01	BLF12017	424	CO1	EU525209	EU490495	EU518158	WSP-		25-May-2005	Plagiolepis madecassa	Pouce 750	Plagiolepis	Plagiolepis madecassa	Brian Fisher	bfisher@calacademy.org	B.L.Fisher et al.	25-May-2005	Mauritius	Malagasy	Pouce 750	Le Pouce Mt., Moka Range	-20.198	57.529	750	1w|100% EtOH|closed vegetation|Sent to M. Alex Smith for barcoding, U of Guelph BOX-0562
ASMAI164-05	CASENT0059852-D01	BLF12021	300	CO1	EU150345					25-May-2005	Plagiolepis madecassa	Pouce 750	Plagiolepis	Plagiolepis madecassa	Brian Fisher	bfisher@calacademy.org	B.L.Fisher et al.	25-May-2005	Mauritius	Malagasy	Pouce 750	Le Pouce Mt., Moka Range	-20.198	57.529	750	1w|100% EtOH|closed vegetation|Sent to M. Alex Smith for barcoding, U of Guelph BOX-0562
ASMAI165-05	CASENT0059853-D01	BLF12021	256	CO1	EU150354					25-May-2005	Plagiolepis madecassa	Pouce 750	Plagiolepis	Plagiolepis madecassa	Brian Fisher	bfisher@calacademy.org	B.L.Fisher et al.	25-May-2005	Mauritius	Malagasy	Pouce 750	Le Pouce Mt., Moka Range	-20.198	57.529	750	1w|100% EtOH|closed vegetation|Sent to M. Alex Smith for barcoding, U of Guelph BOX-0562
ASMAI166-05	CASENT0059854-D01	BLF12021	628	BARCODE	EU150316					25-May-2005	Plagiolepis madecassa	Pouce 750	Plagiolepis	Plagiolepis madecassa	Brian Fisher	bfisher@calacademy.org	B.L.Fisher et al.	25-May-2005	Mauritius	Malagasy	Pouce 750	Le Pouce Mt., Moka Range	-20.198	57.529	750	1w|100% EtOH|closed vegetation|Sent to M. Alex Smith for barcoding, U of Guelph BOX-0562
ASMAI167-05	CASENT0059855-D01	BLF12021	614	BARCODE	EU150326					25-May-2005	Plagiolepis madecassa	Pouce 750	Plagiolepis	Plagiolepis madecassa	Brian Fisher	bfisher@calacademy.org	B.L.Fisher et al.	25-May-2005	Mauritius	Malagasy	Pouce 750	Le Pouce Mt., Moka Range	-20.198	57.529	750	1w|100% EtOH|closed vegetation|Sent to M. Alex Smith for barcoding, U of Guelph BOX-0562
ASMAI168-05	CASENT0059856-D01	BLF12021	620	BARCODE	EU150324					25-May-2005	Plagiolepis madecassa	Pouce 750	Plagiolepis	Plagiolepis madecassa	Brian Fisher	bfisher@calacademy.org	B.L.Fisher et al.	25-May-2005	Mauritius	Malagasy	Pouce 750	Le Pouce Mt., Moka Range	-20.198	57.529	750	1w|100% EtOH|closed vegetation|Sent to M. Alex Smith for barcoding, U of Guelph BOX-0562
ASMAI169-05	CASENT0059857-D01	BLF12021	621	BARCODE	EU150321					25-May-2005	Plagiolepis madecassa	Pouce 750	Plagiolepis	Plagiolepis madecassa	Brian Fisher	bfisher@calacademy.org	B.L.Fisher et al.	25-May-2005	Mauritius	Malagasy	Pouce 750	Le Pouce Mt., Moka Range	-20.198	57.529	750	1w|100% EtOH|closed vegetation|Sent to M. Alex Smith for barcoding, U of Guelph BOX-0562
ASMA554-05	CASENT0056033-D01	BLF12072	657	BARCODE	EF610132					27-May-2005	Ponera MU01	Brise 200	Ponera	Ponera MU01	Brian Fisher	bfisher@calacademy.org	B.L.Fisher et al.	27-May-2005	Mauritius	Malagasy	Brise 200	Brise Mt., Bambous	-20.346	57.755	200	1w|100% EtOH|rainforest|Sent to M. Alex Smith for barcoding, U of Guelph BOX-0563
ASMA555-05	CASENT0056034-D01	BLF12072	301	CO1	EU150359					27-May-2005	Ponera MU01	Brise 200	Ponera	Ponera MU01	Brian Fisher	bfisher@calacademy.org	B.L.Fisher et al.	27-May-2005	Mauritius	Malagasy	Brise 200	Brise Mt., Bambous	-20.346	57.755	200	1w|100% EtOH|rainforest|Sent to M. Alex Smith for barcoding, U of Guelph BOX-0563
ASMA556-05	CASENT0056035-D01	BLF12072	293	CO1	EU150363					27-May-2005	Ponera MU01	Brise 200	Ponera	Ponera MU01	Brian Fisher	bfisher@calacademy.org	B.L.Fisher et al.	27-May-2005	Mauritius	Malagasy	Brise 200	Brise Mt., Bambous	-20.346	57.755	200	1w|100% EtOH|rainforest|Sent to M. Alex Smith for barcoding, U of Guelph BOX-0563
ASMA583-05	CASENT0059792-D01	BLF12072	657	BARCODE	EF610134					27-May-2005	Ponera MU01	Brise 200	Ponera	Ponera MU01	Brian Fisher	bfisher@calacademy.org	B.L.Fisher et al.	27-May-2005	Mauritius	Malagasy	Brise 200	Brise Mt., Bambous	-20.346	57.755	200	1w|100% EtOH|rainforest|Sent to M. Alex Smith for barcoding, U of Guelph BOX-0563
ASMA584-05	CASENT0059793-D01	BLF12072	300	CO1	EU150360					27-May-2005	Ponera MU01	Brise 200	Ponera	Ponera MU01	Brian Fisher	bfisher@calacademy.org	B.L.Fisher et al.	27-May-2005	Mauritius	Malagasy	Brise 200	Brise Mt., Bambous	-20.346	57.755	200	1w|100% EtOH|rainforest|Sent to M. Alex Smith for barcoding, U of Guelph BOX-0563
ASMA585-05	CASENT0059794-D01	BLF12072	304	CO1	EU150357					27-May-2005	Ponera MU01	Brise 200	Ponera	Ponera MU01	Brian Fisher	bfisher@calacademy.org	B.L.Fisher et al.	27-May-2005	Mauritius	Malagasy	Brise 200	Brise Mt., Bambous	-20.346	57.755	200	1w|100% EtOH|rainforest|Sent to M. Alex Smith for barcoding, U of Guelph BOX-0563
ASMA586-05	CASENT0059795-D01	BLF12072	573	BARCODE	EF610133					27-May-2005	Ponera MU01	Brise 200	Ponera	Ponera MU01	Brian Fisher	bfisher@calacademy.org	B.L.Fisher et al.	27-May-2005	Mauritius	Malagasy	Brise 200	Brise Mt., Bambous	-20.346	57.755	200	1w|100% EtOH|rainforest|Sent to M. Alex Smith for barcoding, U of Guelph BOX-0563
ASMA587-05	CASENT0059796-D01	BLF12072	300	CO1	EU150361					27-May-2005	Ponera MU01	Brise 200	Ponera	Ponera MU01	Brian Fisher	bfisher@calacademy.org	B.L.Fisher et al.	27-May-2005	Mauritius	Malagasy	Brise 200	Brise Mt., Bambous	-20.346	57.755	200	1w|100% EtOH|rainforest|Sent to M. Alex Smith for barcoding, U of Guelph BOX-0563
ASMA588-05	CASENT0059797-D01	BLF12072	657	BARCODE	EF610135					27-May-2005	Ponera MU01	Brise 200	Ponera	Ponera MU01	Brian Fisher	bfisher@calacademy.org	B.L.Fisher et al.	27-May-2005	Mauritius	Malagasy	Brise 200	Brise Mt., Bambous	-20.346	57.755	200	1w|100% EtOH|rainforest|Sent to M. Alex Smith for barcoding, U of Guelph BOX-0563
ASMA649-05	CASENT0060357-D01	BLF12072	576	BARCODE	EF610136					27-May-2005	Ponera MU01	Brise 200	Ponera	Ponera MU01	Brian Fisher	bfisher@calacademy.org	B.L.Fisher et al.	27-May-2005	Mauritius	Malagasy	Brise 200	Brise Mt., Bambous	-20.346	57.755	200	1w|100% EtOH|rainforest|Sent to M. Alex Smith for barcoding, U of Guelph BOX-0563
ASMA650-05	CASENT0060358-D01	BLF12072	299	CO1	EU150362					27-May-2005	Ponera MU01	Brise 200	Ponera	Ponera MU01	Brian Fisher	bfisher@calacademy.org	B.L.Fisher et al.	27-May-2005	Mauritius	Malagasy	Brise 200	Brise Mt., Bambous	-20.346	57.755	200	1w|100% EtOH|rainforest|Sent to M. Alex Smith for barcoding, U of Guelph BOX-0563
ASAMV038-06	CASENT0060595-D02	BLF12072	0	Not Barcoded				WSP-		27-May-2005	Ponera MU01	Brise 200	Ponera	Ponera MU01	Brian Fisher	bfisher@calacademy.org	B.L.Fisher et al.	27-May-2005	Mauritius	Malagasy	Brise 200	Brise Mt., Bambous	-20.346	57.755	200	1w on point|dry|rainforest|Sent to M. Alex Smith for barcoding, U of Guelph BOX-0624
ASMA710-05	CASENT0060596-D01	BLF12072	305	CO1	EU150356					27-May-2005	Ponera MU01	Brise 200	Ponera	Ponera MU01	Brian Fisher	bfisher@calacademy.org	B.L.Fisher et al.	27-May-2005	Mauritius	Malagasy	Brise 200	Brise Mt., Bambous	-20.346	57.755	200	1w|100% EtOH|rainforest|Sent to M. Alex Smith for barcoding, U of Guelph BOX-0563
ASMA711-05	CASENT0060597-D01	BLF12072	301	CO1	EU150358					27-May-2005	Ponera MU01	Brise 200	Ponera	Ponera MU01	Brian Fisher	bfisher@calacademy.org	B.L.Fisher et al.	27-May-2005	Mauritius	Malagasy	Brise 200	Brise Mt., Bambous	-20.346	57.755	200	1w|100% EtOH|rainforest|Sent to M. Alex Smith for barcoding, U of Guelph BOX-0563
ASMA461-05	CASENT0060712-D01	BLF12085	657	BARCODE	EF610125					28-May-2005	Ponera MU01	Aigrettes 1	Ponera	Ponera MU01	Brian Fisher	bfisher@calacademy.org	B.L.Fisher et al.	28-May-2005	Mauritius	Malagasy	Aigrettes 1	Ile aux Aigrettes	-20.419	57.73	1	1w|100% EtOH|coastal scrub|Sent to M. Alex Smith for barcoding, U of Guelph BOX-0563
ASMA462-05	CASENT0060713-D01	BLF12085	657	BARCODE	EF610126					28-May-2005	Ponera MU01	Aigrettes 1	Ponera	Ponera MU01	Brian Fisher	bfisher@calacademy.org	B.L.Fisher et al.	28-May-2005	Mauritius	Malagasy	Aigrettes 1	Ile aux Aigrettes	-20.419	57.73	1	1w|100% EtOH|coastal scrub|Sent to M. Alex Smith for barcoding, U of Guelph BOX-0563
ASMA463-05	CASENT0060714-D01	BLF12085	657	BARCODE	EF610128					28-May-2005	Ponera MU01	Aigrettes 1	Ponera	Ponera MU01	Brian Fisher	bfisher@calacademy.org	B.L.Fisher et al.	28-May-2005	Mauritius	Malagasy	Aigrettes 1	Ile aux Aigrettes	-20.419	57.73	1	1w|100% EtOH|coastal scrub|Sent to M. Alex Smith for barcoding, U of Guelph BOX-0563
ASMA464-05	CASENT0060715-D01	BLF12085	657	BARCODE	EF610129					28-May-2005	Ponera MU01	Aigrettes 1	Ponera	Ponera MU01	Brian Fisher	bfisher@calacademy.org	B.L.Fisher et al.	28-May-2005	Mauritius	Malagasy	Aigrettes 1	Ile aux Aigrettes	-20.419	57.73	1	1w|100% EtOH|coastal scrub|Sent to M. Alex Smith for barcoding, U of Guelph BOX-0563
ASMA465-05	CASENT0060716-D01	BLF12085	657	BARCODE	EF610130					28-May-2005	Ponera MU01	Aigrettes 1	Ponera	Ponera MU01	Brian Fisher	bfisher@calacademy.org	B.L.Fisher et al.	28-May-2005	Mauritius	Malagasy	Aigrettes 1	Ile aux Aigrettes	-20.419	57.73	1	1w|100% EtOH|coastal scrub|Sent to M. Alex Smith for barcoding, U of Guelph BOX-0563
ASMA466-05	CASENT0060717-D01	BLF12085	657	BARCODE	EF610127					28-May-2005	Ponera MU01	Aigrettes 1	Ponera	Ponera MU01	Brian Fisher	bfisher@calacademy.org	B.L.Fisher et al.	28-May-2005	Mauritius	Malagasy	Aigrettes 1	Ile aux Aigrettes	-20.419	57.73	1	1w|100% EtOH|coastal scrub|Sent to M. Alex Smith for barcoding, U of Guelph BOX-0563
ASMAI001-05	CASENT0055721-D01	BLF12132	631	BARCODE	EF610139	EU402029		WSP+		30-May-2005	Pristomyrmex bispinosus	Chembenyoumba, Tsanaraki	Pristomyrmex	Pristomyrmex bispinosus	Brian Fisher	bfisher@calacademy.org	B.L.Fisher et al.	30-May-2005	Mauritius	Malagasy	Chembenyoumba, Tsanaraki	Chembenyoumba, Tsanaraki plage	-12.75	45.067		1w|100% EtOH|closed vegetation|Sent to M. Alex Smith for barcoding, U of Guelph BOX-0564
ASMAI002-05	CASENT0055722-D01	BLF12132	657	BARCODE	EF610144	EU402030		WSP+		30-May-2005	Pristomyrmex bispinosus	Pouce 750	Pristomyrmex	Pristomyrmex bispinosus	Brian Fisher	bfisher@calacademy.org	B.L.Fisher et al.	30-May-2005	Mauritius	Malagasy	Pouce 750	Le Pouce Mt., Moka Range	-20.198	57.529	750	1w|100% EtOH|closed vegetation|Sent to M. Alex Smith for barcoding, U of Guelph BOX-0564
ASMAI003-05	CASENT0055723-D01	BLF12132	657	BARCODE	EF610143	EU402031		WSP+		30-May-2005	Pristomyrmex bispinosus	Pouce 750	Pristomyrmex	Pristomyrmex bispinosus	Brian Fisher	bfisher@calacademy.org	B.L.Fisher et al.	30-May-2005	Mauritius	Malagasy	Pouce 750	Le Pouce Mt., Moka Range	-20.198	57.529	750	1w|100% EtOH|closed vegetation|Sent to M. Alex Smith for barcoding, U of Guelph BOX-0564
ASMAI004-05	CASENT0055724-D01	BLF12132	657	BARCODE	EF610142	EU402032		WSP+		30-May-2005	Pristomyrmex bispinosus	Pouce 750	Pristomyrmex	Pristomyrmex bispinosus	Brian Fisher	bfisher@calacademy.org	B.L.Fisher et al.	30-May-2005	Mauritius	Malagasy	Pouce 750	Le Pouce Mt., Moka Range	-20.198	57.529	750	1w|100% EtOH|closed vegetation|Sent to M. Alex Smith for barcoding, U of Guelph BOX-0564
ASMAI005-05	CASENT0055725-D01	BLF12132	656	BARCODE	EF610137	EU402033		WSP+		30-May-2005	Pristomyrmex bispinosus	Pouce 750	Pristomyrmex	Pristomyrmex bispinosus	Brian Fisher	bfisher@calacademy.org	B.L.Fisher et al.	30-May-2005	Mauritius	Malagasy	Pouce 750	Le Pouce Mt., Moka Range	-20.198	57.529	750	1w|100% EtOH|closed vegetation|Sent to M. Alex Smith for barcoding, U of Guelph BOX-0564
ASMAI006-05	CASENT0055726-D01	BLF12132	657	BARCODE	EF610145	EU402034		WSP-		30-May-2005	Pristomyrmex bispinosus	Pouce 750	Pristomyrmex	Pristomyrmex bispinosus	Brian Fisher	bfisher@calacademy.org	B.L.Fisher et al.	30-May-2005	Mauritius	Malagasy	Pouce 750	Le Pouce Mt., Moka Range	-20.198	57.529	750	1w|100% EtOH|closed vegetation|Sent to M. Alex Smith for barcoding, U of Guelph BOX-0564
ASMAI007-05	CASENT0055774-D01	BLF12138	657	BARCODE	EF610146	EU402035		WSP+		30-May-2005	Pristomyrmex bispinosus	Aigrettes 1	Pristomyrmex	Pristomyrmex bispinosus	Brian Fisher	bfisher@calacademy.org	B.L.Fisher et al.	30-May-2005	Mauritius	Malagasy	Aigrettes 1	Ile aux Aigrettes	-20.419	57.73	1	1w|100% EtOH|closed vegetation|Sent to M. Alex Smith for barcoding, U of Guelph BOX-0564
ASMAI008-05	CASENT0055775-D01	BLF12138	657	BARCODE	EF610148	EU402036		WSP+		30-May-2005	Pristomyrmex bispinosus	Pouce 750	Pristomyrmex	Pristomyrmex bispinosus	Brian Fisher	bfisher@calacademy.org	B.L.Fisher et al.	30-May-2005	Mauritius	Malagasy	Pouce 750	Le Pouce Mt., Moka Range	-20.198	57.529	750	1w|100% EtOH|closed vegetation|Sent to M. Alex Smith for barcoding, U of Guelph BOX-0564
ASMAI009-05	CASENT0055776-D01	BLF12138	657	BARCODE	EF610147			WSP+		30-May-2005	Pristomyrmex bispinosus	Pouce 750	Pristomyrmex	Pristomyrmex bispinosus	Brian Fisher	bfisher@calacademy.org	B.L.Fisher et al.	30-May-2005	Mauritius	Malagasy	Pouce 750	Le Pouce Mt., Moka Range	-20.198	57.529	750	1w|100% EtOH|closed vegetation|Sent to M. Alex Smith for barcoding, U of Guelph BOX-0564
ASMAI010-05	CASENT0055777-D01	BLF12138	657	BARCODE	EF610150	EU402037		WSP-		30-May-2005	Pristomyrmex bispinosus	Pouce 750	Pristomyrmex	Pristomyrmex bispinosus	Brian Fisher	bfisher@calacademy.org	B.L.Fisher et al.	30-May-2005	Mauritius	Malagasy	Pouce 750	Le Pouce Mt., Moka Range	-20.198	57.529	750	1w|100% EtOH|closed vegetation|Sent to M. Alex Smith for barcoding, U of Guelph BOX-0564
ASMAI011-05	CASENT0055778-D01	BLF12138	657	BARCODE	EF610149	EU402038		WSP-		30-May-2005	Pristomyrmex bispinosus	Pouce 750	Pristomyrmex	Pristomyrmex bispinosus	Brian Fisher	bfisher@calacademy.org	B.L.Fisher et al.	30-May-2005	Mauritius	Malagasy	Pouce 750	Le Pouce Mt., Moka Range	-20.198	57.529	750	1w|100% EtOH|closed vegetation|Sent to M. Alex Smith for barcoding, U of Guelph BOX-0564
ASMAI012-05	CASENT0055779-D01	BLF12138	655	BARCODE	EF610138	EU402039		WSP+		30-May-2005	Pristomyrmex bispinosus	Pouce 750	Pristomyrmex	Pristomyrmex bispinosus	Brian Fisher	bfisher@calacademy.org	B.L.Fisher et al.	30-May-2005	Mauritius	Malagasy	Pouce 750	Le Pouce Mt., Moka Range	-20.198	57.529	750	1w|100% EtOH|closed vegetation|Sent to M. Alex Smith for barcoding, U of Guelph BOX-0564
ASMAI044-05	CASENT0055833-D01	BLF12016	625	BARCODE	EF610140	EU402040		WSP-		25-May-2005	Pristomyrmex bispinosus	Pouce 750	Pristomyrmex	Pristomyrmex bispinosus	Brian Fisher	bfisher@calacademy.org	B.L.Fisher et al.	25-May-2005	Mauritius	Malagasy	Pouce 750	Le Pouce Mt., Moka Range	-20.198	57.529	750	1w|100% EtOH|closed vegetation|Sent to M. Alex Smith for barcoding, U of Guelph BOX-0564
ASMAI045-05	CASENT0055834-D01	BLF12016	657	BARCODE	EF610155	EU402041		WSP+		25-May-2005	Pristomyrmex bispinosus	Pouce 750	Pristomyrmex	Pristomyrmex bispinosus	Brian Fisher	bfisher@calacademy.org	B.L.Fisher et al.	25-May-2005	Mauritius	Malagasy	Pouce 750	Le Pouce Mt., Moka Range	-20.198	57.529	750	1w|100% EtOH|closed vegetation|Sent to M. Alex Smith for barcoding, U of Guelph BOX-0564
ASMAI046-05	CASENT0055835-D01	BLF12016	657	BARCODE	EF610157	EU402042		WSP-		25-May-2005	Pristomyrmex bispinosus	Pouce 750	Pristomyrmex	Pristomyrmex bispinosus	Brian Fisher	bfisher@calacademy.org	B.L.Fisher et al.	25-May-2005	Mauritius	Malagasy	Pouce 750	Le Pouce Mt., Moka Range	-20.198	57.529	750	1w|100% EtOH|closed vegetation|Sent to M. Alex Smith for barcoding, U of Guelph BOX-0564
ASMAI047-05	CASENT0055836-D01	BLF12016	657	BARCODE	EF610154	EU402043		WSP+		25-May-2005	Pristomyrmex bispinosus	Pouce 750	Pristomyrmex	Pristomyrmex bispinosus	Brian Fisher	bfisher@calacademy.org	B.L.Fisher et al.	25-May-2005	Mauritius	Malagasy	Pouce 750	Le Pouce Mt., Moka Range	-20.198	57.529	750	1w|100% EtOH|closed vegetation|Sent to M. Alex Smith for barcoding, U of Guelph BOX-0564
ASMAI048-05	CASENT0055837-D01	BLF12016	657	BARCODE	EF610153			WSP-		25-May-2005	Pristomyrmex bispinosus	Pouce 750	Pristomyrmex	Pristomyrmex bispinosus	Brian Fisher	bfisher@calacademy.org	B.L.Fisher et al.	25-May-2005	Mauritius	Malagasy	Pouce 750	Le Pouce Mt., Moka Range	-20.198	57.529	750	1w|100% EtOH|closed vegetation|Sent to M. Alex Smith for barcoding, U of Guelph BOX-0564
ASMAI049-05	CASENT0055838-D01	BLF12016	657	BARCODE	EF610156	EU402044		WSP+		25-May-2005	Pristomyrmex bispinosus	Pouce 750	Pristomyrmex	Pristomyrmex bispinosus	Brian Fisher	bfisher@calacademy.org	B.L.Fisher et al.	25-May-2005	Mauritius	Malagasy	Pouce 750	Le Pouce Mt., Moka Range	-20.198	57.529	750	1w|100% EtOH|closed vegetation|Sent to M. Alex Smith for barcoding, U of Guelph BOX-0564
ASMAI050-05	CASENT0055839-D01	BLF12014	657	BARCODE	EF610152	EU402045		WSP-		25-May-2005	Pristomyrmex bispinosus	Pouce 750	Pristomyrmex	Pristomyrmex bispinosus	Brian Fisher	bfisher@calacademy.org	B.L.Fisher et al.	25-May-2005	Mauritius	Malagasy	Pouce 750	Le Pouce Mt., Moka Range	-20.198	57.529	750	1w|100% EtOH|closed vegetation|Sent to M. Alex Smith for barcoding, U of Guelph BOX-0564
ASMAI051-05	CASENT0055840-D01	BLF12014	657	BARCODE	EF610158	EU402046		WSP-		25-May-2005	Pristomyrmex bispinosus	Pouce 750	Pristomyrmex	Pristomyrmex bispinosus	Brian Fisher	bfisher@calacademy.org	B.L.Fisher et al.	25-May-2005	Mauritius	Malagasy	Pouce 750	Le Pouce Mt., Moka Range	-20.198	57.529	750	1w|100% EtOH|closed vegetation|Sent to M. Alex Smith for barcoding, U of Guelph BOX-0564
ASMAI053-05	CASENT0055843-D01	BLF12011	614	BARCODE	EF610141					25-May-2005	Pristomyrmex bispinosus	Pouce 750	Pristomyrmex	Pristomyrmex bispinosus	Brian Fisher	bfisher@calacademy.org	B.L.Fisher et al.	25-May-2005	Mauritius	Malagasy	Pouce 750	Le Pouce Mt., Moka Range	-20.198	57.529	750	1w|100% EtOH|closed vegetation|Sent to M. Alex Smith for barcoding, U of Guelph BOX-0563
ASMAI100-05	CASENT0059031-D01	BLF12139	657	BARCODE	EF610151	EU402053		WSP+		30-May-2005	Pristomyrmex bispinosus	Pouce 750	Pristomyrmex	Pristomyrmex bispinosus	Brian Fisher	bfisher@calacademy.org	B.L.Fisher et al.	30-May-2005	Mauritius	Malagasy	Pouce 750	Le Pouce Mt., Moka Range	-20.198	57.529	750	1w|100% EtOH|closed vegetation|Sent to M. Alex Smith for barcoding, U of Guelph BOX-0564
ASMAI177-05	CASENT0059967-D01	BLF12023	657	BARCODE	EF610165	EU402066	EU518160	WSP+	EU518175	25-May-2005	Pristomyrmex browni	Pouce 750	Pristomyrmex	Pristomyrmex browni	Brian Fisher	bfisher@calacademy.org	B.L.Fisher et al.	25-May-2005	Mauritius	Malagasy	Pouce 750	Le Pouce Mt., Moka Range	-20.198	57.529	750	1w|100% EtOH|closed vegetation|Sent to M. Alex Smith for barcoding, U of Guelph BOX-0564
ASMAI178-05	CASENT0059968-D01	BLF12023	657	BARCODE	EF610166	EU490496	EU518161	WSP+	EU518176	25-May-2005	Pristomyrmex browni	Pouce 750	Pristomyrmex	Pristomyrmex browni	Brian Fisher	bfisher@calacademy.org	B.L.Fisher et al.	25-May-2005	Mauritius	Malagasy	Pouce 750	Le Pouce Mt., Moka Range	-20.198	57.529	750	1w|100% EtOH|closed vegetation|Sent to M. Alex Smith for barcoding, U of Guelph BOX-0564
ASMAI179-05	CASENT0059969-D01	BLF12023	657	BARCODE	EF610161	EU402067	EU518162	WSP+	EU518177	25-May-2005	Pristomyrmex browni	Pouce 750	Pristomyrmex	Pristomyrmex browni	Brian Fisher	bfisher@calacademy.org	B.L.Fisher et al.	25-May-2005	Mauritius	Malagasy	Pouce 750	Le Pouce Mt., Moka Range	-20.198	57.529	750	1w|100% EtOH|closed vegetation|Sent to M. Alex Smith for barcoding, U of Guelph BOX-0564
ASMAI180-05	CASENT0059970-D01	BLF12023	657	BARCODE	EF610162	EU402068	EU518163	WSP+	EU518178	25-May-2005	Pristomyrmex browni	Pouce 750	Pristomyrmex	Pristomyrmex browni	Brian Fisher	bfisher@calacademy.org	B.L.Fisher et al.	25-May-2005	Mauritius	Malagasy	Pouce 750	Le Pouce Mt., Moka Range	-20.198	57.529	750	1w|100% EtOH|closed vegetation|Sent to M. Alex Smith for barcoding, U of Guelph BOX-0564
ASMAI191-05	CASENT0060000-D01	BLF12148	657	BARCODE	EF610163	EU402078	EU518167	WSP+	EU518182	30-May-2005	Pristomyrmex browni	Pouce 750	Pristomyrmex	Pristomyrmex browni	Brian Fisher	bfisher@calacademy.org	B.L.Fisher et al.	30-May-2005	Mauritius	Malagasy	Pouce 750	Le Pouce Mt., Moka Range	-20.198	57.529	750	1w|100% EtOH|closed vegetation|Sent to M. Alex Smith for barcoding, U of Guelph BOX-0564
ASAMV368-06	CASENT0100832-D01	PSW10263	657	BARCODE	EF610168					09-Apr-1989	Pristomyrmex MU01	Le Pouce 700	Pristomyrmex	Pristomyrmex MU01	Brian Fisher	bfisher@calacademy.org	P.S.Ward	09-Apr-1989	Mauritius	Malagasy	Le Pouce 700	Le Pouce	-20.2	57.517	700	right middle leg of worker|dry|low closed forest|Sent to M. Alex Smith for barcoding, U of Guelph BOX-0624
ASMAI176-05	CASENT0059966-D01	BLF12023	641	BARCODE	EF610160	EU402065	EU518159	WSP+	EU518174	25-May-2005	Pristomyrmex browni	Pouce 750	Pristomyrmex	Pristomyrmex browni	Brian Fisher	bfisher@calacademy.org	B.L.Fisher et al.	25-May-2005	Mauritius	Malagasy	Pouce 750	Le Pouce Mt., Moka Range	-20.198	57.529	750	1w|100% EtOH|closed vegetation|Sent to M. Alex Smith for barcoding, U of Guelph BOX-0564
ASMAI188-05	CASENT0059997-D01	BLF12148	657	BARCODE	EF610164	EU402075	EU518164	WSP+	EU518179	30-May-2005	Pristomyrmex browni	Pouce 750	Pristomyrmex	Pristomyrmex browni	Brian Fisher	bfisher@calacademy.org	B.L.Fisher et al.	30-May-2005	Mauritius	Malagasy	Black River 750	Petite Riviere Noire Mt.	-20.409	57.408	750	1w|100% EtOH|closed vegetation|Sent to M. Alex Smith for barcoding, U of Guelph BOX-0564
ASMAI189-05	CASENT0059998-D01	BLF12148	657	BARCODE	EF610159	EU402076	EU518165	WSP+	EU518180	30-May-2005	Pristomyrmex browni	Pouce 750	Pristomyrmex	Pristomyrmex browni	Brian Fisher	bfisher@calacademy.org	B.L.Fisher et al.	30-May-2005	Mauritius	Malagasy	Pouce 750	Le Pouce Mt., Moka Range	-20.198	57.529	750	1w|100% EtOH|closed vegetation|Sent to M. Alex Smith for barcoding, U of Guelph BOX-0564
ASMAI190-05	CASENT0059999-D01	BLF12148	657	BARCODE	EU525210	EU402077	EU518166	WSP+	EU518181	30-May-2005	Pristomyrmex browni	Pouce 750	Pristomyrmex	Pristomyrmex browni	Brian Fisher	bfisher@calacademy.org	B.L.Fisher et al.	30-May-2005	Mauritius	Malagasy	Pouce 750	Le Pouce Mt., Moka Range	-20.198	57.529	750	1w|100% EtOH|closed vegetation|Sent to M. Alex Smith for barcoding, U of Guelph BOX-0564
ASMAI192-05	CASENT0060001-D01	BLF12148	656	BARCODE	EF610167	EU402079	EU518168	WSP+	EU518183	30-May-2005	Pristomyrmex browni	Pouce 750	Pristomyrmex	Pristomyrmex browni	Brian Fisher	bfisher@calacademy.org	B.L.Fisher et al.	30-May-2005	Mauritius	Malagasy	Pouce 750	Le Pouce Mt., Moka Range	-20.198	57.529	750	1w|100% EtOH|closed vegetation|Sent to M. Alex Smith for barcoding, U of Guelph BOX-0564
ASMAI052-05	CASENT0055842-D01	BLF12014	653	BARCODE	EF610176					25-May-2005	Proceratium avium	Pouce 750	Proceratium	Proceratium avium	Brian Fisher	bfisher@calacademy.org	B.L.Fisher et al.	25-May-2005	Mauritius	Malagasy	Pouce 750	Le Pouce Mt., Moka Range	-20.198	57.529	750	1w|100% EtOH|closed vegetation|Sent to M. Alex Smith for barcoding, U of Guelph BOX-0563
ASMAI084-05	CASENT0059012-D01	BLF12136	611	BARCODE	EF610177					30-May-2005	Proceratium avium	Basin Blanc 480	Proceratium	Proceratium avium	Brian Fisher	bfisher@calacademy.org	B.L.Fisher et al.	30-May-2005	Mauritius	Malagasy	Basin Blanc 480	Basin Blanc	-20.453	57.478	480	1w|100% EtOH|closed vegetation|Sent to M. Alex Smith for barcoding, U of Guelph BOX-0563
ASMAI085-05	CASENT0059013-D01	BLF12136	656	BARCODE	EF610171					30-May-2005	Proceratium avium	Pouce 750	Proceratium	Proceratium avium	Brian Fisher	bfisher@calacademy.org	B.L.Fisher et al.	30-May-2005	Mauritius	Malagasy	Pouce 750	Le Pouce Mt., Moka Range	-20.198	57.529	750	1w|100% EtOH|closed vegetation|Sent to M. Alex Smith for barcoding, U of Guelph BOX-0563
ASMAI086-05	CASENT0059014-D01	BLF12136	653	BARCODE	EF610175					30-May-2005	Proceratium avium	Pouce 750	Proceratium	Proceratium avium	Brian Fisher	bfisher@calacademy.org	B.L.Fisher et al.	30-May-2005	Mauritius	Malagasy	Pouce 750	Le Pouce Mt., Moka Range	-20.198	57.529	750	1w|100% EtOH|closed vegetation|Sent to M. Alex Smith for barcoding, U of Guelph BOX-0563
ASMAI087-05	CASENT0059015-D01	BLF12136	301	CO1	EU150367					30-May-2005	Proceratium avium	Pouce 750	Proceratium	Proceratium avium	Brian Fisher	bfisher@calacademy.org	B.L.Fisher et al.	30-May-2005	Mauritius	Malagasy	Pouce 750	Le Pouce Mt., Moka Range	-20.198	57.529	750	1w|100% EtOH|closed vegetation|Sent to M. Alex Smith for barcoding, U of Guelph BOX-0563
ASMAI088-05	CASENT0059016-D01	BLF12136	310	CO1	EU150364					30-May-2005	Proceratium avium	Pouce 750	Proceratium	Proceratium avium	Brian Fisher	bfisher@calacademy.org	B.L.Fisher et al.	30-May-2005	Mauritius	Malagasy	Pouce 750	Le Pouce Mt., Moka Range	-20.198	57.529	750	1w|100% EtOH|closed vegetation|Sent to M. Alex Smith for barcoding, U of Guelph BOX-0563
ASMAI089-05	CASENT0059017-D01	BLF12136	610	BARCODE	EF610178					30-May-2005	Proceratium avium	Pouce 750	Proceratium	Proceratium avium	Brian Fisher	bfisher@calacademy.org	B.L.Fisher et al.	30-May-2005	Mauritius	Malagasy	Pouce 750	Le Pouce Mt., Moka Range	-20.198	57.529	750	1w|100% EtOH|closed vegetation|Sent to M. Alex Smith for barcoding, U of Guelph BOX-0563
ASMAI090-05	CASENT0059019-D01	BLF12137	303	CO1	EU150366					30-May-2005	Proceratium avium	Pouce 750	Proceratium	Proceratium avium	Brian Fisher	bfisher@calacademy.org	B.L.Fisher et al.	30-May-2005	Mauritius	Malagasy	Pouce 750	Le Pouce Mt., Moka Range	-20.198	57.529	750	1w|100% EtOH|closed vegetation|Sent to M. Alex Smith for barcoding, U of Guelph BOX-0563
ASMAI091-05	CASENT0059020-D01	BLF12137	656	BARCODE	EF610169					30-May-2005	Proceratium avium	Pouce 750	Proceratium	Proceratium avium	Brian Fisher	bfisher@calacademy.org	B.L.Fisher et al.	30-May-2005	Mauritius	Malagasy	Pouce 750	Le Pouce Mt., Moka Range	-20.198	57.529	750	1w|100% EtOH|closed vegetation|Sent to M. Alex Smith for barcoding, U of Guelph BOX-0563
ASMAI092-05	CASENT0059021-D01	BLF12137	296	CO1	EU150368					30-May-2005	Proceratium avium	Pouce 750	Proceratium	Proceratium avium	Brian Fisher	bfisher@calacademy.org	B.L.Fisher et al.	30-May-2005	Mauritius	Malagasy	Pouce 750	Le Pouce Mt., Moka Range	-20.198	57.529	750	1w|100% EtOH|closed vegetation|Sent to M. Alex Smith for barcoding, U of Guelph BOX-0563
ASMAI093-05	CASENT0059022-D01	BLF12137	525	BARCODE	EF610179					30-May-2005	Proceratium avium	Pouce 750	Proceratium	Proceratium avium	Brian Fisher	bfisher@calacademy.org	B.L.Fisher et al.	30-May-2005	Mauritius	Malagasy	Pouce 750	Le Pouce Mt., Moka Range	-20.198	57.529	750	1w|100% EtOH|closed vegetation|Sent to M. Alex Smith for barcoding, U of Guelph BOX-0563
ASMAI094-05	CASENT0059023-D01	BLF12137	305	CO1	EU150365					30-May-2005	Proceratium avium	Pouce 750	Proceratium	Proceratium avium	Brian Fisher	bfisher@calacademy.org	B.L.Fisher et al.	30-May-2005	Mauritius	Malagasy	Pouce 750	Le Pouce Mt., Moka Range	-20.198	57.529	750	1w|100% EtOH|closed vegetation|Sent to M. Alex Smith for barcoding, U of Guelph BOX-0563
ASMAI095-05	CASENT0059024-D01	BLF12137	656	BARCODE	EF610170					30-May-2005	Proceratium avium	Pouce 750	Proceratium	Proceratium avium	Brian Fisher	bfisher@calacademy.org	B.L.Fisher et al.	30-May-2005	Mauritius	Malagasy	Pouce 750	Le Pouce Mt., Moka Range	-20.198	57.529	750	1w|100% EtOH|closed vegetation|Sent to M. Alex Smith for barcoding, U of Guelph BOX-0563
ASMAI096-05	CASENT0059025-D01	BLF12140	654	BARCODE	EF610174					30-May-2005	Proceratium avium	Pouce 750	Proceratium	Proceratium avium	Brian Fisher	bfisher@calacademy.org	B.L.Fisher et al.	30-May-2005	Mauritius	Malagasy	Pouce 750	Le Pouce Mt., Moka Range	-20.198	57.529	750	1w|100% EtOH|closed vegetation|Sent to M. Alex Smith for barcoding, U of Guelph BOX-0563
ASMAI097-05	CASENT0059026-D01	BLF12140	655	BARCODE	EF610172					30-May-2005	Proceratium avium	Pouce 750	Proceratium	Proceratium avium	Brian Fisher	bfisher@calacademy.org	B.L.Fisher et al.	30-May-2005	Mauritius	Malagasy	Pouce 750	Le Pouce Mt., Moka Range	-20.198	57.529	750	1w|100% EtOH|closed vegetation|Sent to M. Alex Smith for barcoding, U of Guelph BOX-0563
ASMAI098-05	CASENT0059027-D01	BLF12140	655	BARCODE	EF610173					30-May-2005	Proceratium avium	Pouce 750	Proceratium	Proceratium avium	Brian Fisher	bfisher@calacademy.org	B.L.Fisher et al.	30-May-2005	Mauritius	Malagasy	Pouce 750	Le Pouce Mt., Moka Range	-20.198	57.529	750	1w|100% EtOH|closed vegetation|Sent to M. Alex Smith for barcoding, U of Guelph BOX-0563
ASMAI099-05	CASENT0059028-D01	BLF12140	269	CO1	EU150369					30-May-2005	Proceratium avium	Pouce 750	Proceratium	Proceratium avium	Brian Fisher	bfisher@calacademy.org	B.L.Fisher et al.	30-May-2005	Mauritius	Malagasy	Pouce 750	Le Pouce Mt., Moka Range	-20.198	57.529	750	1w|100% EtOH|closed vegetation|Sent to M. Alex Smith for barcoding, U of Guelph BOX-0563
ASMAI013-05	CASENT0055780-D01	BLF12133	657	BARCODE	EF610205					30-May-2005	Pseudolasius dodo	Pouce 750	Pseudolasius	Pseudolasius dodo	Brian Fisher	bfisher@calacademy.org	B.L.Fisher et al.	30-May-2005	Mauritius	Malagasy	Pouce 750	Le Pouce Mt., Moka Range	-20.198	57.529	750	1w|100% EtOH|closed vegetation|Sent to M. Alex Smith for barcoding, U of Guelph BOX-0563
ASMAI014-05	CASENT0055781-D01	BLF12133	657	BARCODE	EF610206					30-May-2005	Pseudolasius dodo	Pouce 750	Pseudolasius	Pseudolasius dodo	Brian Fisher	bfisher@calacademy.org	B.L.Fisher et al.	30-May-2005	Mauritius	Malagasy	Pouce 750	Le Pouce Mt., Moka Range	-20.198	57.529	750	1w|100% EtOH|closed vegetation|Sent to M. Alex Smith for barcoding, U of Guelph BOX-0563
ASMAI015-05	CASENT0055782-D01	BLF12133	583	BARCODE	EF610201					30-May-2005	Pseudolasius dodo	Pouce 750	Pseudolasius	Pseudolasius dodo	Brian Fisher	bfisher@calacademy.org	B.L.Fisher et al.	30-May-2005	Mauritius	Malagasy	Pouce 750	Le Pouce Mt., Moka Range	-20.198	57.529	750	1w|100% EtOH|closed vegetation|Sent to M. Alex Smith for barcoding, U of Guelph BOX-0563
ASMAI016-05	CASENT0055783-D01	BLF12133	657	BARCODE	EF610183					30-May-2005	Pseudolasius dodo	Pouce 750	Pseudolasius	Pseudolasius dodo	Brian Fisher	bfisher@calacademy.org	B.L.Fisher et al.	30-May-2005	Mauritius	Malagasy	Pouce 750	Le Pouce Mt., Moka Range	-20.198	57.529	750	1w|100% EtOH|closed vegetation|Sent to M. Alex Smith for barcoding, U of Guelph BOX-0563
ASMAI017-05	CASENT0055784-D01	BLF12133	657	BARCODE	EF610208					30-May-2005	Pseudolasius dodo	Pouce 750	Pseudolasius	Pseudolasius dodo	Brian Fisher	bfisher@calacademy.org	B.L.Fisher et al.	30-May-2005	Mauritius	Malagasy	Pouce 750	Le Pouce Mt., Moka Range	-20.198	57.529	750	1w|100% EtOH|closed vegetation|Sent to M. Alex Smith for barcoding, U of Guelph BOX-0563
ASMAI018-05	CASENT0055785-D01	BLF12133	657	BARCODE	EF610182					30-May-2005	Pseudolasius dodo	Pouce 750	Pseudolasius	Pseudolasius dodo	Brian Fisher	bfisher@calacademy.org	B.L.Fisher et al.	30-May-2005	Mauritius	Malagasy	Pouce 750	Le Pouce Mt., Moka Range	-20.198	57.529	750	1w|100% EtOH|closed vegetation|Sent to M. Alex Smith for barcoding, U of Guelph BOX-0563
ASMAI037-05	CASENT0055820-D01	BLF12141	657	BARCODE	EF610223					30-May-2005	Pseudolasius dodo	Pieter Both 770	Pseudolasius	Pseudolasius dodo	Brian Fisher	bfisher@calacademy.org	B.L.Fisher et al.	30-May-2005	Mauritius	Malagasy	Pieter Both 770	Pieter Both Mt., Moka Range	-20.192	57.555	770	1w|100% EtOH|closed vegetation|Sent to M. Alex Smith for barcoding, U of Guelph BOX-0563
ASMAI038-05	CASENT0055821-D01	BLF12141	657	BARCODE	EF610222					30-May-2005	Pseudolasius dodo	Pouce 750	Pseudolasius	Pseudolasius dodo	Brian Fisher	bfisher@calacademy.org	B.L.Fisher et al.	30-May-2005	Mauritius	Malagasy	Pouce 750	Le Pouce Mt., Moka Range	-20.198	57.529	750	1w|100% EtOH|closed vegetation|Sent to M. Alex Smith for barcoding, U of Guelph BOX-0563
ASMAI039-05	CASENT0055822-D01	BLF12141	656	BARCODE	EF610187					30-May-2005	Pseudolasius dodo	Pouce 750	Pseudolasius	Pseudolasius dodo	Brian Fisher	bfisher@calacademy.org	B.L.Fisher et al.	30-May-2005	Mauritius	Malagasy	Pouce 750	Le Pouce Mt., Moka Range	-20.198	57.529	750	1w|100% EtOH|closed vegetation|Sent to M. Alex Smith for barcoding, U of Guelph BOX-0563
ASMAI040-05	CASENT0055823-D01	BLF12141	657	BARCODE	EF610181					30-May-2005	Pseudolasius dodo	Pouce 750	Pseudolasius	Pseudolasius dodo	Brian Fisher	bfisher@calacademy.org	B.L.Fisher et al.	30-May-2005	Mauritius	Malagasy	Pouce 750	Le Pouce Mt., Moka Range	-20.198	57.529	750	1w|100% EtOH|closed vegetation|Sent to M. Alex Smith for barcoding, U of Guelph BOX-0563
ASMAI041-05	CASENT0055824-D01	BLF12141	655	BARCODE	EF610193					30-May-2005	Pseudolasius dodo	Pouce 750	Pseudolasius	Pseudolasius dodo	Brian Fisher	bfisher@calacademy.org	B.L.Fisher et al.	30-May-2005	Mauritius	Malagasy	Pouce 750	Le Pouce Mt., Moka Range	-20.198	57.529	750	1w|100% EtOH|closed vegetation|Sent to M. Alex Smith for barcoding, U of Guelph BOX-0563
ASMAI042-05	CASENT0055825-D01	BLF12141	655	BARCODE	EF610192					30-May-2005	Pseudolasius dodo	Pouce 750	Pseudolasius	Pseudolasius dodo	Brian Fisher	bfisher@calacademy.org	B.L.Fisher et al.	30-May-2005	Mauritius	Malagasy	Pouce 750	Le Pouce Mt., Moka Range	-20.198	57.529	750	1w|100% EtOH|closed vegetation|Sent to M. Alex Smith for barcoding, U of Guelph BOX-0563
ASMAI054-05	CASENT0055846-D01	BLF12012	657	BARCODE	EF610219					25-May-2005	Pseudolasius dodo	Pouce 750	Pseudolasius	Pseudolasius dodo	Brian Fisher	bfisher@calacademy.org	B.L.Fisher et al.	25-May-2005	Mauritius	Malagasy	Pouce 750	Le Pouce Mt., Moka Range	-20.198	57.529	750	1w|100% EtOH|closed vegetation|Sent to M. Alex Smith for barcoding, U of Guelph BOX-0563
ASMAI055-05	CASENT0055848-D01	BLF12010	656	BARCODE	EF610186					25-May-2005	Pseudolasius dodo	Pouce 750	Pseudolasius	Pseudolasius dodo	Brian Fisher	bfisher@calacademy.org	B.L.Fisher et al.	25-May-2005	Mauritius	Malagasy	Pouce 750	Le Pouce Mt., Moka Range	-20.198	57.529	750	1w|100% EtOH|closed vegetation|Sent to M. Alex Smith for barcoding, U of Guelph BOX-0563
ASMAI056-05	CASENT0055849-D01	BLF12010	657	BARCODE	EF610220					25-May-2005	Pseudolasius dodo	Pouce 750	Pseudolasius	Pseudolasius dodo	Brian Fisher	bfisher@calacademy.org	B.L.Fisher et al.	25-May-2005	Mauritius	Malagasy	Pouce 750	Le Pouce Mt., Moka Range	-20.198	57.529	750	1w|100% EtOH|closed vegetation|Sent to M. Alex Smith for barcoding, U of Guelph BOX-0563
ASMAI057-05	CASENT0055850-D01	BLF12010	653	BARCODE	EF610196					25-May-2005	Pseudolasius dodo	Pouce 750	Pseudolasius	Pseudolasius dodo	Brian Fisher	bfisher@calacademy.org	B.L.Fisher et al.	25-May-2005	Mauritius	Malagasy	Pouce 750	Le Pouce Mt., Moka Range	-20.198	57.529	750	1w|100% EtOH|closed vegetation|Sent to M. Alex Smith for barcoding, U of Guelph BOX-0563
ASMAI058-05	CASENT0055851-D01	BLF12010	654	BARCODE	EF610195					25-May-2005	Pseudolasius dodo	Pouce 750	Pseudolasius	Pseudolasius dodo	Brian Fisher	bfisher@calacademy.org	B.L.Fisher et al.	25-May-2005	Mauritius	Malagasy	Pouce 750	Le Pouce Mt., Moka Range	-20.198	57.529	750	1w|100% EtOH|closed vegetation|Sent to M. Alex Smith for barcoding, U of Guelph BOX-0563
ASMAI059-05	CASENT0055852-D01	BLF12010	657	BARCODE	EF610221					25-May-2005	Pseudolasius dodo	Pouce 750	Pseudolasius	Pseudolasius dodo	Brian Fisher	bfisher@calacademy.org	B.L.Fisher et al.	25-May-2005	Mauritius	Malagasy	Pouce 750	Le Pouce Mt., Moka Range	-20.198	57.529	750	1w|100% EtOH|closed vegetation|Sent to M. Alex Smith for barcoding, U of Guelph BOX-0563
ASMAI066-05	CASENT0055861-D01	BLF12013	657	BARCODE	EF610180					25-May-2005	Pseudolasius dodo	Pouce 750	Pseudolasius	Pseudolasius dodo	Brian Fisher	bfisher@calacademy.org	B.L.Fisher et al.	25-May-2005	Mauritius	Malagasy	Pouce 750	Le Pouce Mt., Moka Range	-20.198	57.529	750	1w|100% EtOH|closed vegetation|Sent to M. Alex Smith for barcoding, U of Guelph BOX-0563
ASMAI101-05	CASENT0059500-D01	BLF12042	657	BARCODE	EF610218					26-May-2005	Pseudolasius dodo	Pouce 750	Pseudolasius	Pseudolasius dodo	Brian Fisher	bfisher@calacademy.org	B.L.Fisher et al.	26-May-2005	Mauritius	Malagasy	Analamerana-Ankavanana	Res. Analamerana, 16.7 km 123deg Anivorano-Nord	-12.805	49.374	225	1w|100% EtOH|closed vegetation|Sent to M. Alex Smith for barcoding, U of Guelph BOX-0563
ASMAI102-05	CASENT0059501-D01	BLF12042	652	BARCODE	EF610198					26-May-2005	Pseudolasius dodo	Pouce 750	Pseudolasius	Pseudolasius dodo	Brian Fisher	bfisher@calacademy.org	B.L.Fisher et al.	26-May-2005	Mauritius	Malagasy	Pouce 750	Le Pouce Mt., Moka Range	-20.198	57.529	750	1w|100% EtOH|closed vegetation|Sent to M. Alex Smith for barcoding, U of Guelph BOX-0563
ASMAI103-05	CASENT0059502-D01	BLF12042	654	BARCODE	EF610194					26-May-2005	Pseudolasius dodo	Pouce 750	Pseudolasius	Pseudolasius dodo	Brian Fisher	bfisher@calacademy.org	B.L.Fisher et al.	26-May-2005	Mauritius	Malagasy	Pouce 750	Le Pouce Mt., Moka Range	-20.198	57.529	750	1w|100% EtOH|closed vegetation|Sent to M. Alex Smith for barcoding, U of Guelph BOX-0563
ASMAI104-05	CASENT0059503-D01	BLF12042	587	BARCODE	EF610200					26-May-2005	Pseudolasius dodo	Pouce 750	Pseudolasius	Pseudolasius dodo	Brian Fisher	bfisher@calacademy.org	B.L.Fisher et al.	26-May-2005	Mauritius	Malagasy	Pouce 750	Le Pouce Mt., Moka Range	-20.198	57.529	750	1w|100% EtOH|closed vegetation|Sent to M. Alex Smith for barcoding, U of Guelph BOX-0563
ASMAI105-05	CASENT0059504-D01	BLF12042	657	BARCODE	EF610215					26-May-2005	Pseudolasius dodo	Pouce 750	Pseudolasius	Pseudolasius dodo	Brian Fisher	bfisher@calacademy.org	B.L.Fisher et al.	26-May-2005	Mauritius	Malagasy	Pouce 750	Le Pouce Mt., Moka Range	-20.198	57.529	750	1w|100% EtOH|closed vegetation|Sent to M. Alex Smith for barcoding, U of Guelph BOX-0563
ASMAI106-05	CASENT0059505-D01	BLF12042	657	BARCODE	EF610216					26-May-2005	Pseudolasius dodo	Pouce 750	Pseudolasius	Pseudolasius dodo	Brian Fisher	bfisher@calacademy.org	B.L.Fisher et al.	26-May-2005	Mauritius	Malagasy	Pouce 750	Le Pouce Mt., Moka Range	-20.198	57.529	750	1w|100% EtOH|closed vegetation|Sent to M. Alex Smith for barcoding, U of Guelph BOX-0563
ASMAI107-05	CASENT0059506-D01	BLF12015	657	BARCODE	EF610212					25-May-2005	Pseudolasius dodo	Pouce 750	Pseudolasius	Pseudolasius dodo	Brian Fisher	bfisher@calacademy.org	B.L.Fisher et al.	25-May-2005	Mauritius	Malagasy	Pouce 750	Le Pouce Mt., Moka Range	-20.198	57.529	750	1w|100% EtOH|closed vegetation|Sent to M. Alex Smith for barcoding, U of Guelph BOX-0563
ASMAI108-05	CASENT0059507-D01	BLF12015	656	BARCODE	EF610185					25-May-2005	Pseudolasius dodo	Pouce 750	Pseudolasius	Pseudolasius dodo	Brian Fisher	bfisher@calacademy.org	B.L.Fisher et al.	25-May-2005	Mauritius	Malagasy	Pouce 750	Le Pouce Mt., Moka Range	-20.198	57.529	750	1w|100% EtOH|closed vegetation|Sent to M. Alex Smith for barcoding, U of Guelph BOX-0563
ASMAI109-05	CASENT0059508-D01	BLF12015	657	BARCODE	EF610213					25-May-2005	Pseudolasius dodo	Pouce 750	Pseudolasius	Pseudolasius dodo	Brian Fisher	bfisher@calacademy.org	B.L.Fisher et al.	25-May-2005	Mauritius	Malagasy	Pouce 750	Le Pouce Mt., Moka Range	-20.198	57.529	750	1w|100% EtOH|closed vegetation|Sent to M. Alex Smith for barcoding, U of Guelph BOX-0563
ASMAI110-05	CASENT0059509-D01	BLF12015	655	BARCODE	EF610190					25-May-2005	Pseudolasius dodo	Pouce 750	Pseudolasius	Pseudolasius dodo	Brian Fisher	bfisher@calacademy.org	B.L.Fisher et al.	25-May-2005	Mauritius	Malagasy	Pouce 750	Le Pouce Mt., Moka Range	-20.198	57.529	750	1w|100% EtOH|closed vegetation|Sent to M. Alex Smith for barcoding, U of Guelph BOX-0563
ASMAI111-05	CASENT0059510-D01	BLF12015	657	BARCODE	EF610211					25-May-2005	Pseudolasius dodo	Pouce 750	Pseudolasius	Pseudolasius dodo	Brian Fisher	bfisher@calacademy.org	B.L.Fisher et al.	25-May-2005	Mauritius	Malagasy	Pouce 750	Le Pouce Mt., Moka Range	-20.198	57.529	750	1w|100% EtOH|closed vegetation|Sent to M. Alex Smith for barcoding, U of Guelph BOX-0563
ASMAI112-05	CASENT0059511-D01	BLF12015	657	BARCODE	EF610214					25-May-2005	Pseudolasius dodo	Pouce 750	Pseudolasius	Pseudolasius dodo	Brian Fisher	bfisher@calacademy.org	B.L.Fisher et al.	25-May-2005	Mauritius	Malagasy	Pouce 750	Le Pouce Mt., Moka Range	-20.198	57.529	750	1w|100% EtOH|closed vegetation|Sent to M. Alex Smith for barcoding, U of Guelph BOX-0563
ASMAI113-05	CASENT0059512-D01	BLF12043	657	BARCODE	EF610217					26-May-2005	Pseudolasius dodo	Pouce 750	Pseudolasius	Pseudolasius dodo	Brian Fisher	bfisher@calacademy.org	B.L.Fisher et al.	26-May-2005	Mauritius	Malagasy	Pouce 750	Le Pouce Mt., Moka Range	-20.198	57.529	750	1w|100% EtOH|closed vegetation|Sent to M. Alex Smith for barcoding, U of Guelph BOX-0563
ASMAI114-05	CASENT0059513-D01	BLF12043	657	BARCODE	EF610210					26-May-2005	Pseudolasius dodo	Pouce 750	Pseudolasius	Pseudolasius dodo	Brian Fisher	bfisher@calacademy.org	B.L.Fisher et al.	26-May-2005	Mauritius	Malagasy	Pouce 750	Le Pouce Mt., Moka Range	-20.198	57.529	750	1w|100% EtOH|closed vegetation|Sent to M. Alex Smith for barcoding, U of Guelph BOX-0563
ASMAI115-05	CASENT0059514-D01	BLF12043	655	BARCODE	EF610191					26-May-2005	Pseudolasius dodo	Pouce 750	Pseudolasius	Pseudolasius dodo	Brian Fisher	bfisher@calacademy.org	B.L.Fisher et al.	26-May-2005	Mauritius	Malagasy	Pouce 750	Le Pouce Mt., Moka Range	-20.198	57.529	750	1w|100% EtOH|closed vegetation|Sent to M. Alex Smith for barcoding, U of Guelph BOX-0563
ASMAI116-05	CASENT0059515-D01	BLF12043	652	BARCODE	EF610197					26-May-2005	Pseudolasius dodo	Pouce 750	Pseudolasius	Pseudolasius dodo	Brian Fisher	bfisher@calacademy.org	B.L.Fisher et al.	26-May-2005	Mauritius	Malagasy	Pouce 750	Le Pouce Mt., Moka Range	-20.198	57.529	750	1w|100% EtOH|closed vegetation|Sent to M. Alex Smith for barcoding, U of Guelph BOX-0563
ASMAI117-05	CASENT0059516-D01	BLF12043	655	BARCODE	EF610189					26-May-2005	Pseudolasius dodo	Pouce 750	Pseudolasius	Pseudolasius dodo	Brian Fisher	bfisher@calacademy.org	B.L.Fisher et al.	26-May-2005	Mauritius	Malagasy	Pouce 750	Le Pouce Mt., Moka Range	-20.198	57.529	750	1w|100% EtOH|closed vegetation|Sent to M. Alex Smith for barcoding, U of Guelph BOX-0563
ASMAI118-05	CASENT0059517-D01	BLF12043	656	BARCODE	EF610184					26-May-2005	Pseudolasius dodo	Pouce 750	Pseudolasius	Pseudolasius dodo	Brian Fisher	bfisher@calacademy.org	B.L.Fisher et al.	26-May-2005	Mauritius	Malagasy	Pouce 750	Le Pouce Mt., Moka Range	-20.198	57.529	750	1w|100% EtOH|closed vegetation|Sent to M. Alex Smith for barcoding, U of Guelph BOX-0563
ASMAI181-05	CASENT0059972-D01	BLF12023	657	BARCODE	EF610209					25-May-2005	Pseudolasius dodo	Pouce 750	Pseudolasius	Pseudolasius dodo	Brian Fisher	bfisher@calacademy.org	B.L.Fisher et al.	25-May-2005	Mauritius	Malagasy	Pouce 750	Le Pouce Mt., Moka Range	-20.198	57.529	750	1w|100% EtOH|closed vegetation|Sent to M. Alex Smith for barcoding, U of Guelph BOX-0563
ASMAI194-05	CASENT0060236-D01	BLF12148	651	BARCODE	EF610199					30-May-2005	Pseudolasius dodo	Pouce 750	Pseudolasius	Pseudolasius dodo	Brian Fisher	bfisher@calacademy.org	B.L.Fisher et al.	30-May-2005	Mauritius	Malagasy	Brise 200	Brise Mt., Bambous	-20.346	57.755	200	1w|100% EtOH|closed vegetation|Sent to M. Alex Smith for barcoding, U of Guelph BOX-0563
ASMAI195-05	CASENT0060237-D01	BLF12148	655	BARCODE	EF610188					30-May-2005	Pseudolasius dodo	Pouce 750	Pseudolasius	Pseudolasius dodo	Brian Fisher	bfisher@calacademy.org	B.L.Fisher et al.	30-May-2005	Mauritius	Malagasy	Pouce 750	Le Pouce Mt., Moka Range	-20.198	57.529	750	1w|100% EtOH|closed vegetation|Sent to M. Alex Smith for barcoding, U of Guelph BOX-0563
ASMAI196-05	CASENT0060238-D01	BLF12148	657	BARCODE	EF610203					30-May-2005	Pseudolasius dodo	Pouce 750	Pseudolasius	Pseudolasius dodo	Brian Fisher	bfisher@calacademy.org	B.L.Fisher et al.	30-May-2005	Mauritius	Malagasy	Pouce 750	Le Pouce Mt., Moka Range	-20.198	57.529	750	1w|100% EtOH|closed vegetation|Sent to M. Alex Smith for barcoding, U of Guelph BOX-0563
ASMAI197-05	CASENT0060239-D01	BLF12148	657	BARCODE	EF610204					30-May-2005	Pseudolasius dodo	Pouce 750	Pseudolasius	Pseudolasius dodo	Brian Fisher	bfisher@calacademy.org	B.L.Fisher et al.	30-May-2005	Mauritius	Malagasy	Pouce 750	Le Pouce Mt., Moka Range	-20.198	57.529	750	1w|100% EtOH|closed vegetation|Sent to M. Alex Smith for barcoding, U of Guelph BOX-0563
ASMAI198-05	CASENT0060240-D01	BLF12148	657	BARCODE	EF610202					30-May-2005	Pseudolasius dodo	Pouce 750	Pseudolasius	Pseudolasius dodo	Brian Fisher	bfisher@calacademy.org	B.L.Fisher et al.	30-May-2005	Mauritius	Malagasy	Pouce 750	Le Pouce Mt., Moka Range	-20.198	57.529	750	1w|100% EtOH|closed vegetation|Sent to M. Alex Smith for barcoding, U of Guelph BOX-0563
ASMAI199-05	CASENT0060241-D01	BLF12148	657	BARCODE	EF610207					30-May-2005	Pseudolasius dodo	Pouce 750	Pseudolasius	Pseudolasius dodo	Brian Fisher	bfisher@calacademy.org	B.L.Fisher et al.	30-May-2005	Mauritius	Malagasy	Pouce 750	Le Pouce Mt., Moka Range	-20.198	57.529	750	1w|100% EtOH|closed vegetation|Sent to M. Alex Smith for barcoding, U of Guelph BOX-0563
ASMAI060-05	CASENT0055855-D01	BLF12018	657	BARCODE	EF610243	EU402047		WSP+		25-May-2005	Pyramica ludovici	Pouce 750	Pyramica	Pyramica ludovici	Brian Fisher	bfisher@calacademy.org	B.L.Fisher et al.	25-May-2005	Mauritius	Malagasy	Pouce 750	Le Pouce Mt., Moka Range	-20.198	57.529	750	1w|100% EtOH|closed vegetation|Sent to M. Alex Smith for barcoding, U of Guelph BOX-0564
ASMAI061-05	CASENT0055856-D01	BLF12018	657	BARCODE	EF610242	EU402048		WSP+		25-May-2005	Pyramica ludovici	Pouce 750	Pyramica	Pyramica ludovici	Brian Fisher	bfisher@calacademy.org	B.L.Fisher et al.	25-May-2005	Mauritius	Malagasy	Pouce 750	Le Pouce Mt., Moka Range	-20.198	57.529	750	1w|100% EtOH|closed vegetation|Sent to M. Alex Smith for barcoding, U of Guelph BOX-0564
ASMAI062-05	CASENT0055857-D01	BLF12018	657	BARCODE	EF610240	EU402049		WSP+		25-May-2005	Pyramica ludovici	Pouce 750	Pyramica	Pyramica ludovici	Brian Fisher	bfisher@calacademy.org	B.L.Fisher et al.	25-May-2005	Mauritius	Malagasy	Pouce 750	Le Pouce Mt., Moka Range	-20.198	57.529	750	1w|100% EtOH|closed vegetation|Sent to M. Alex Smith for barcoding, U of Guelph BOX-0564
ASMAI063-05	CASENT0055858-D01	BLF12018	657	BARCODE	EU525212	EU490492	EU518157	WSP+		25-May-2005	Pyramica ludovici	Pouce 750	Pyramica	Pyramica ludovici	Brian Fisher	bfisher@calacademy.org	B.L.Fisher et al.	25-May-2005	Mauritius	Malagasy	Pouce 750	Le Pouce Mt., Moka Range	-20.198	57.529	750	1w|100% EtOH|closed vegetation|Sent to M. Alex Smith for barcoding, U of Guelph BOX-0564
ASMAI064-05	CASENT0055859-D01	BLF12018	657	BARCODE	EF610241	EU402051		WSP-		25-May-2005	Pyramica ludovici	Pouce 750	Pyramica	Pyramica ludovici	Brian Fisher	bfisher@calacademy.org	B.L.Fisher et al.	25-May-2005	Mauritius	Malagasy	Pouce 750	Le Pouce Mt., Moka Range	-20.198	57.529	750	1w|100% EtOH|closed vegetation|Sent to M. Alex Smith for barcoding, U of Guelph BOX-0564
ASMAI065-05	CASENT0055860-D01	BLF12018	657	BARCODE	EF610244	EU402052		WSP-		25-May-2005	Pyramica ludovici	Pouce 750	Pyramica	Pyramica ludovici	Brian Fisher	bfisher@calacademy.org	B.L.Fisher et al.	25-May-2005	Mauritius	Malagasy	Pouce 750	Le Pouce Mt., Moka Range	-20.198	57.529	750	1w|100% EtOH|closed vegetation|Sent to M. Alex Smith for barcoding, U of Guelph BOX-0564
ASMA494-05	CASENT0056480-D01	BLF12124	0	Not Barcoded						29-May-2005	Pyramica ludovici	Black River 750	Pyramica	Pyramica ludovici	Brian Fisher	bfisher@calacademy.org	B.L.Fisher et al.	29-May-2005	Mauritius	Malagasy	Black River 750	Petite Riviere Noire Mt.	-20.409	57.408	750	1w|100% EtOH|rainforest|Sent to M. Alex Smith for barcoding, U of Guelph BOX-0565
ASMA495-05	CASENT0056481-D01	BLF12124	657	BARCODE	EU525215	EU490460	EU518140	WSP+	EU518169	29-May-2005	Pyramica ludovici	Black River 750	Pyramica	Pyramica ludovici	Brian Fisher	bfisher@calacademy.org	B.L.Fisher et al.	29-May-2005	Mauritius	Malagasy	Black River 750	Petite Riviere Noire Mt.	-20.409	57.408	750	1w|100% EtOH|rainforest|Sent to M. Alex Smith for barcoding, U of Guelph BOX-0565
ASMA496-05	CASENT0056482-D01	BLF12124	657	BARCODE	EF610280					29-May-2005	Pyramica ludovici	Black River 750	Pyramica	Pyramica ludovici	Brian Fisher	bfisher@calacademy.org	B.L.Fisher et al.	29-May-2005	Mauritius	Malagasy	Black River 750	Petite Riviere Noire Mt.	-20.409	57.408	750	1w|100% EtOH|rainforest|Sent to M. Alex Smith for barcoding, U of Guelph BOX-0565
ASMA497-05	CASENT0056483-D01	BLF12124	657	BARCODE	EF610278					29-May-2005	Pyramica ludovici	Black River 750	Pyramica	Pyramica ludovici	Brian Fisher	bfisher@calacademy.org	B.L.Fisher et al.	29-May-2005	Mauritius	Malagasy	Black River 750	Petite Riviere Noire Mt.	-20.409	57.408	750	1w|100% EtOH|rainforest|Sent to M. Alex Smith for barcoding, U of Guelph BOX-0565
ASMA498-05	CASENT0056484-D01	BLF12124	657	BARCODE	EF610279					29-May-2005	Pyramica ludovici	Black River 750	Pyramica	Pyramica ludovici	Brian Fisher	bfisher@calacademy.org	B.L.Fisher et al.	29-May-2005	Mauritius	Malagasy	Black River 750	Petite Riviere Noire Mt.	-20.409	57.408	750	1w|100% EtOH|rainforest|Sent to M. Alex Smith for barcoding, U of Guelph BOX-0565
ASMA499-05	CASENT0056485-D01	BLF12124	0	Not Barcoded						29-May-2005	Pyramica ludovici	Black River 750	Pyramica	Pyramica ludovici	Brian Fisher	bfisher@calacademy.org	B.L.Fisher et al.	29-May-2005	Mauritius	Malagasy	Black River 750	Petite Riviere Noire Mt.	-20.409	57.408	750	1w|100% EtOH|rainforest|Sent to M. Alex Smith for barcoding, U of Guelph BOX-0565
ASMA515-05	CASENT0058932-D01	BLF12125	657	BARCODE	EF610283					29-May-2005	Pyramica ludovici	Black River 750	Pyramica	Pyramica ludovici	Brian Fisher	bfisher@calacademy.org	B.L.Fisher et al.	29-May-2005	Mauritius	Malagasy	Black River 750	Petite Riviere Noire Mt.	-20.409	57.408	750	1w|100% EtOH|rainforest|Sent to M. Alex Smith for barcoding, U of Guelph BOX-0565
ASMA516-05	CASENT0058933-D01	BLF12125	656	BARCODE	EF610282					29-May-2005	Pyramica ludovici	Black River 750	Pyramica	Pyramica ludovici	Brian Fisher	bfisher@calacademy.org	B.L.Fisher et al.	29-May-2005	Mauritius	Malagasy	Black River 750	Petite Riviere Noire Mt.	-20.409	57.408	750	1w|100% EtOH|rainforest|Sent to M. Alex Smith for barcoding, U of Guelph BOX-0565
ASMA517-05	CASENT0058934-D01	BLF12125	531	BARCODE	EF610284					29-May-2005	Pyramica ludovici	Black River 750	Pyramica	Pyramica ludovici	Brian Fisher	bfisher@calacademy.org	B.L.Fisher et al.	29-May-2005	Mauritius	Malagasy	Black River 750	Petite Riviere Noire Mt.	-20.409	57.408	750	1w|100% EtOH|rainforest|Sent to M. Alex Smith for barcoding, U of Guelph BOX-0565
ASMA518-05	CASENT0058935-D01	BLF12125	657	BARCODE	EF610281					29-May-2005	Pyramica ludovici	Black River 750	Pyramica	Pyramica ludovici	Brian Fisher	bfisher@calacademy.org	B.L.Fisher et al.	29-May-2005	Mauritius	Malagasy	Black River 750	Petite Riviere Noire Mt.	-20.409	57.408	750	1w|100% EtOH|rainforest|Sent to M. Alex Smith for barcoding, U of Guelph BOX-0565
ASMA519-05	CASENT0058936-D01	BLF12125	657	BARCODE	EF610286					29-May-2005	Pyramica ludovici	Black River 750	Pyramica	Pyramica ludovici	Brian Fisher	bfisher@calacademy.org	B.L.Fisher et al.	29-May-2005	Mauritius	Malagasy	Black River 750	Petite Riviere Noire Mt.	-20.409	57.408	750	1w|100% EtOH|rainforest|Sent to M. Alex Smith for barcoding, U of Guelph BOX-0565
ASMA520-05	CASENT0058937-D01	BLF12125	657	BARCODE	EF610285					29-May-2005	Pyramica ludovici	Black River 750	Pyramica	Pyramica ludovici	Brian Fisher	bfisher@calacademy.org	B.L.Fisher et al.	29-May-2005	Mauritius	Malagasy	Black River 750	Petite Riviere Noire Mt.	-20.409	57.408	750	1w|100% EtOH|rainforest|Sent to M. Alex Smith for barcoding, U of Guelph BOX-0565
ASMA808-05	CASENT0058938-D01	BLF12089	657	BARCODE	EF610271					28-May-2005	Pyramica ludovici	Black River 750	Pyramica	Pyramica ludovici	Brian Fisher	bfisher@calacademy.org	B.L.Fisher et al.	28-May-2005	Mauritius	Malagasy	Black River 750	Petite Riviere Noire Mt.	-20.409	57.408	750	1w|100% EtOH|rainforest|Sent to M. Alex Smith for barcoding, U of Guelph BOX-0565
ASMA809-05	CASENT0058939-D01	BLF12089	657	BARCODE	EF610270					28-May-2005	Pyramica ludovici	Cocotte 700	Pyramica	Pyramica ludovici	Brian Fisher	bfisher@calacademy.org	B.L.Fisher et al.	28-May-2005	Mauritius	Malagasy	Cocotte 700	Cocotte Mt.	-20.441	57.473	700	1w|100% EtOH|rainforest|Sent to M. Alex Smith for barcoding, U of Guelph BOX-0565
ASMA810-05	CASENT0058940-D01	BLF12089	607	BARCODE	EF610269					28-May-2005	Pyramica ludovici	Cocotte 700	Pyramica	Pyramica ludovici	Brian Fisher	bfisher@calacademy.org	B.L.Fisher et al.	28-May-2005	Mauritius	Malagasy	Cocotte 700	Cocotte Mt.	-20.441	57.473	700	1w|100% EtOH|rainforest|Sent to M. Alex Smith for barcoding, U of Guelph BOX-0565
ASMA811-05	CASENT0058941-D01	BLF12089	657	BARCODE	EF610264					28-May-2005	Pyramica ludovici	Cocotte 700	Pyramica	Pyramica ludovici	Brian Fisher	bfisher@calacademy.org	B.L.Fisher et al.	28-May-2005	Mauritius	Malagasy	Cocotte 700	Cocotte Mt.	-20.441	57.473	700	1w|100% EtOH|rainforest|Sent to M. Alex Smith for barcoding, U of Guelph BOX-0565
ASMA812-05	CASENT0058942-D01	BLF12089	657	BARCODE	EF610265					28-May-2005	Pyramica ludovici	Cocotte 700	Pyramica	Pyramica ludovici	Brian Fisher	bfisher@calacademy.org	B.L.Fisher et al.	28-May-2005	Mauritius	Malagasy	Cocotte 700	Cocotte Mt.	-20.441	57.473	700	1w|100% EtOH|rainforest|Sent to M. Alex Smith for barcoding, U of Guelph BOX-0565
ASMA813-05	CASENT0058943-D01	BLF12089	657	BARCODE	EU525214	EU490486	EU518152	WSP+		28-May-2005	Pyramica ludovici	Cocotte 700	Pyramica	Pyramica ludovici	Brian Fisher	bfisher@calacademy.org	B.L.Fisher et al.	28-May-2005	Mauritius	Malagasy	Cocotte 700	Cocotte Mt.	-20.441	57.473	700	1w|100% EtOH|rainforest|Sent to M. Alex Smith for barcoding, U of Guelph BOX-0565
ASMA735-05	CASENT0059329-D01	BLF12158	657	BARCODE	EF610267					31-May-2005	Pyramica ludovici	Calebasses 600	Pyramica	Pyramica ludovici	Brian Fisher	bfisher@calacademy.org	B.L.Fisher et al.	31-May-2005	Mauritius	Malagasy	Calebasses 600	Calebasses Mt.	-20.181	57.584	600	1w|100% EtOH|closed forest|Sent to M. Alex Smith for barcoding, U of Guelph BOX-0565
ASMA736-05	CASENT0059330-D01	BLF12158	572	BARCODE	EF610266					31-May-2005	Pyramica ludovici	Calebasses 600	Pyramica	Pyramica ludovici	Brian Fisher	bfisher@calacademy.org	B.L.Fisher et al.	31-May-2005	Mauritius	Malagasy	Calebasses 600	Calebasses Mt.	-20.181	57.584	600	1w|100% EtOH|closed forest|Sent to M. Alex Smith for barcoding, U of Guelph BOX-0565
ASMA737-05	CASENT0059331-D01	BLF12158	657	BARCODE	EF610268					31-May-2005	Pyramica ludovici	Calebasses 600	Pyramica	Pyramica ludovici	Brian Fisher	bfisher@calacademy.org	B.L.Fisher et al.	31-May-2005	Mauritius	Malagasy	Calebasses 600	Calebasses Mt.	-20.181	57.584	600	1w|100% EtOH|closed forest|Sent to M. Alex Smith for barcoding, U of Guelph BOX-0565
ASMAI119-05	CASENT0059518-D01	BLF12005	657	BARCODE	EU525213	EU490493		WSP-		25-May-2005	Pyramica ludovici	Pouce 750	Pyramica	Pyramica ludovici	Brian Fisher	bfisher@calacademy.org	B.L.Fisher et al.	25-May-2005	Mauritius	Malagasy	Pouce 750	Le Pouce Mt., Moka Range	-20.198	57.529	750	1w|100% EtOH|closed vegetation|Sent to M. Alex Smith for barcoding, U of Guelph BOX-0564
ASMAI120-05	CASENT0059519-D01	BLF12005	657	BARCODE	EF610238	EU402055		WSP+		25-May-2005	Pyramica ludovici	Pouce 750	Pyramica	Pyramica ludovici	Brian Fisher	bfisher@calacademy.org	B.L.Fisher et al.	25-May-2005	Mauritius	Malagasy	Pouce 750	Le Pouce Mt., Moka Range	-20.198	57.529	750	1w|100% EtOH|closed vegetation|Sent to M. Alex Smith for barcoding, U of Guelph BOX-0564
ASMAI121-05	CASENT0059520-D01	BLF12005	657	BARCODE	EF610235	EU402056		WSP+		25-May-2005	Pyramica ludovici	Pouce 750	Pyramica	Pyramica ludovici	Brian Fisher	bfisher@calacademy.org	B.L.Fisher et al.	25-May-2005	Mauritius	Malagasy	Pouce 750	Le Pouce Mt., Moka Range	-20.198	57.529	750	1w|100% EtOH|closed vegetation|Sent to M. Alex Smith for barcoding, U of Guelph BOX-0564
ASMAI122-05	CASENT0059521-D01	BLF12005	657	BARCODE	EF610234	EU402057		WSP+		25-May-2005	Pyramica ludovici	Pouce 750	Pyramica	Pyramica ludovici	Brian Fisher	bfisher@calacademy.org	B.L.Fisher et al.	25-May-2005	Mauritius	Malagasy	Pouce 750	Le Pouce Mt., Moka Range	-20.198	57.529	750	1w|100% EtOH|closed vegetation|Sent to M. Alex Smith for barcoding, U of Guelph BOX-0564
ASMAI123-05	CASENT0059522-D01	BLF12005	657	BARCODE	EF610237	EU402058		WSP+		25-May-2005	Pyramica ludovici	Pouce 750	Pyramica	Pyramica ludovici	Brian Fisher	bfisher@calacademy.org	B.L.Fisher et al.	25-May-2005	Mauritius	Malagasy	Pouce 750	Le Pouce Mt., Moka Range	-20.198	57.529	750	1w|100% EtOH|closed vegetation|Sent to M. Alex Smith for barcoding, U of Guelph BOX-0564
ASMAI124-05	CASENT0059523-D01	BLF12005	657	BARCODE	EF610233	EU402059		WSP-		25-May-2005	Pyramica ludovici	Pouce 750	Pyramica	Pyramica ludovici	Brian Fisher	bfisher@calacademy.org	B.L.Fisher et al.	25-May-2005	Mauritius	Malagasy	Pouce 750	Le Pouce Mt., Moka Range	-20.198	57.529	750	1w|100% EtOH|closed vegetation|Sent to M. Alex Smith for barcoding, U of Guelph BOX-0564
ASMAI134-05	CASENT0059539-D01	BLF12044	657	BARCODE	EF610239	EU402060		WSP+		26-May-2005	Pyramica ludovici	Pouce 750	Pyramica	Pyramica ludovici	Brian Fisher	bfisher@calacademy.org	B.L.Fisher et al.	26-May-2005	Mauritius	Malagasy	Pouce 750	Le Pouce Mt., Moka Range	-20.198	57.529	750	1w|100% EtOH|closed vegetation|Sent to M. Alex Smith for barcoding, U of Guelph BOX-0564
ASMAI135-05	CASENT0059540-D01	BLF12044	652	BARCODE	EF610227	EU402061		WSP-		26-May-2005	Pyramica ludovici	Pouce 750	Pyramica	Pyramica ludovici	Brian Fisher	bfisher@calacademy.org	B.L.Fisher et al.	26-May-2005	Mauritius	Malagasy	Pouce 750	Le Pouce Mt., Moka Range	-20.198	57.529	750	1w|100% EtOH|closed vegetation|Sent to M. Alex Smith for barcoding, U of Guelph BOX-0564
ASMAI136-05	CASENT0059541-D01	BLF12044	657	BARCODE	EF610236	EU402062		WSP-		26-May-2005	Pyramica ludovici	Pouce 750	Pyramica	Pyramica ludovici	Brian Fisher	bfisher@calacademy.org	B.L.Fisher et al.	26-May-2005	Mauritius	Malagasy	Pouce 750	Le Pouce Mt., Moka Range	-20.198	57.529	750	1w|100% EtOH|closed vegetation|Sent to M. Alex Smith for barcoding, U of Guelph BOX-0564
ASMAI137-05	CASENT0059542-D01	BLF12044	626	BARCODE	EU525211	EU490494		WSP-		26-May-2005	Pyramica ludovici	Pouce 750	Pyramica	Pyramica ludovici	Brian Fisher	bfisher@calacademy.org	B.L.Fisher et al.	26-May-2005	Mauritius	Malagasy	Pouce 750	Le Pouce Mt., Moka Range	-20.198	57.529	750	1w|100% EtOH|closed vegetation|Sent to M. Alex Smith for barcoding, U of Guelph BOX-0564
ASMAI138-05	CASENT0059543-D01	BLF12044	657	BARCODE	EF610231			WSP-		26-May-2005	Pyramica ludovici	Pouce 750	Pyramica	Pyramica ludovici	Brian Fisher	bfisher@calacademy.org	B.L.Fisher et al.	26-May-2005	Mauritius	Malagasy	Pouce 750	Le Pouce Mt., Moka Range	-20.198	57.529	750	1w|100% EtOH|closed vegetation|Sent to M. Alex Smith for barcoding, U of Guelph BOX-0564
ASMAI139-05	CASENT0059544-D01	BLF12044	655	BARCODE	EF610226	EU402064		WSP+		26-May-2005	Pyramica ludovici	Pouce 750	Pyramica	Pyramica ludovici	Brian Fisher	bfisher@calacademy.org	B.L.Fisher et al.	26-May-2005	Mauritius	Malagasy	Pouce 750	Le Pouce Mt., Moka Range	-20.198	57.529	750	1w|100% EtOH|closed vegetation|Sent to M. Alex Smith for barcoding, U of Guelph BOX-0564
ASMA839-05	CASENT0059730-D01	BLF12090	657	BARCODE	EF610249					28-May-2005	Pyramica ludovici	Cocotte 700	Pyramica	Pyramica ludovici	Brian Fisher	bfisher@calacademy.org	B.L.Fisher et al.	28-May-2005	Mauritius	Malagasy	Vatovavy 175	7.6 km 122deg Kianjavato, Foret Classee Vatovavy	-21.4	47.94	175	1w|100% EtOH|rainforest|Sent to M. Alex Smith for barcoding, U of Guelph BOX-0565
ASMA840-05	CASENT0059731-D01	BLF12090	657	BARCODE	EF610246					28-May-2005	Pyramica ludovici	Cocotte 700	Pyramica	Pyramica ludovici	Brian Fisher	bfisher@calacademy.org	B.L.Fisher et al.	28-May-2005	Mauritius	Malagasy	Cocotte 700	Cocotte Mt.	-20.441	57.473	700	1w|100% EtOH|rainforest|Sent to M. Alex Smith for barcoding, U of Guelph BOX-0565
ASMA841-05	CASENT0059732-D01	BLF12090	657	BARCODE	EF610248					28-May-2005	Pyramica ludovici	Cocotte 700	Pyramica	Pyramica ludovici	Brian Fisher	bfisher@calacademy.org	B.L.Fisher et al.	28-May-2005	Mauritius	Malagasy	Cocotte 700	Cocotte Mt.	-20.441	57.473	700	1w|100% EtOH|rainforest|Sent to M. Alex Smith for barcoding, U of Guelph BOX-0565
ASMA842-05	CASENT0059733-D01	BLF12090	657	BARCODE	EF610250					28-May-2005	Pyramica ludovici	Cocotte 700	Pyramica	Pyramica ludovici	Brian Fisher	bfisher@calacademy.org	B.L.Fisher et al.	28-May-2005	Mauritius	Malagasy	Cocotte 700	Cocotte Mt.	-20.441	57.473	700	1w|100% EtOH|rainforest|Sent to M. Alex Smith for barcoding, U of Guelph BOX-0565
ASMA844-05	CASENT0059735-D01	BLF12090	657	BARCODE	EF610252					28-May-2005	Pyramica ludovici	Cocotte 700	Pyramica	Pyramica ludovici	Brian Fisher	bfisher@calacademy.org	B.L.Fisher et al.	28-May-2005	Mauritius	Malagasy	Cocotte 700	Cocotte Mt.	-20.441	57.473	700	1w|100% EtOH|rainforest|Sent to M. Alex Smith for barcoding, U of Guelph BOX-0565
ASMA859-05	CASENT0059880-D01	BLF12102	657	BARCODE	EF610255					28-May-2005	Pyramica ludovici	Cocotte 700	Pyramica	Pyramica ludovici	Brian Fisher	bfisher@calacademy.org	B.L.Fisher et al.	28-May-2005	Mauritius	Malagasy	Cocotte 700	Cocotte Mt.	-20.441	57.473	700	1w|100% EtOH|rainforest|Sent to M. Alex Smith for barcoding, U of Guelph BOX-0565
ASMA860-05	CASENT0059881-D01	BLF12102	657	BARCODE	EF610257					28-May-2005	Pyramica ludovici	Cocotte 700	Pyramica	Pyramica ludovici	Brian Fisher	bfisher@calacademy.org	B.L.Fisher et al.	28-May-2005	Mauritius	Malagasy	Cocotte 700	Cocotte Mt.	-20.441	57.473	700	1w|100% EtOH|rainforest|Sent to M. Alex Smith for barcoding, U of Guelph BOX-0565
ASMA861-05	CASENT0059882-D01	BLF12102	657	BARCODE	EF610256					28-May-2005	Pyramica ludovici	Cocotte 700	Pyramica	Pyramica ludovici	Brian Fisher	bfisher@calacademy.org	B.L.Fisher et al.	28-May-2005	Mauritius	Malagasy	Cocotte 700	Cocotte Mt.	-20.441	57.473	700	1w|100% EtOH|rainforest|Sent to M. Alex Smith for barcoding, U of Guelph BOX-0565
ASMA862-05	CASENT0059883-D01	BLF12102	656	BARCODE	EF610251					28-May-2005	Pyramica ludovici	Cocotte 700	Pyramica	Pyramica ludovici	Brian Fisher	bfisher@calacademy.org	B.L.Fisher et al.	28-May-2005	Mauritius	Malagasy	Cocotte 700	Cocotte Mt.	-20.441	57.473	700	1w|100% EtOH|rainforest|Sent to M. Alex Smith for barcoding, U of Guelph BOX-0565
ASMA863-05	CASENT0059884-D01	BLF12102	657	BARCODE	EF610253					28-May-2005	Pyramica ludovici	Cocotte 700	Pyramica	Pyramica ludovici	Brian Fisher	bfisher@calacademy.org	B.L.Fisher et al.	28-May-2005	Mauritius	Malagasy	Cocotte 700	Cocotte Mt.	-20.441	57.473	700	1w|100% EtOH|rainforest|Sent to M. Alex Smith for barcoding, U of Guelph BOX-0565
ASMA864-05	CASENT0059885-D01	BLF12102	657	BARCODE	EF610258					28-May-2005	Pyramica ludovici	Cocotte 700	Pyramica	Pyramica ludovici	Brian Fisher	bfisher@calacademy.org	B.L.Fisher et al.	28-May-2005	Mauritius	Malagasy	Cocotte 700	Cocotte Mt.	-20.441	57.473	700	1w|100% EtOH|rainforest|Sent to M. Alex Smith for barcoding, U of Guelph BOX-0565
ASMAI182-05	CASENT0059973-D01	BLF12023	656	BARCODE	EF610224	EU402069		WSP-		25-May-2005	Pyramica ludovici	Pouce 750	Pyramica	Pyramica ludovici	Brian Fisher	bfisher@calacademy.org	B.L.Fisher et al.	25-May-2005	Mauritius	Malagasy	Pouce 750	Le Pouce Mt., Moka Range	-20.198	57.529	750	1w|100% EtOH|closed vegetation|Sent to M. Alex Smith for barcoding, U of Guelph BOX-0564
ASMAI183-05	CASENT0059974-D01	BLF12023	657	BARCODE	EF610230	EU402070		WSP+		25-May-2005	Pyramica ludovici	Pouce 750	Pyramica	Pyramica ludovici	Brian Fisher	bfisher@calacademy.org	B.L.Fisher et al.	25-May-2005	Mauritius	Malagasy	Pouce 750	Le Pouce Mt., Moka Range	-20.198	57.529	750	1w|100% EtOH|closed vegetation|Sent to M. Alex Smith for barcoding, U of Guelph BOX-0564
ASMAI184-05	CASENT0059975-D01	BLF12023	656	BARCODE	EF610225	EU402071		WSP-		25-May-2005	Pyramica ludovici	Pouce 750	Pyramica	Pyramica ludovici	Brian Fisher	bfisher@calacademy.org	B.L.Fisher et al.	25-May-2005	Mauritius	Malagasy	Pouce 750	Le Pouce Mt., Moka Range	-20.198	57.529	750	1w|100% EtOH|closed vegetation|Sent to M. Alex Smith for barcoding, U of Guelph BOX-0564
ASMAI185-05	CASENT0059976-D01	BLF12023	657	BARCODE	EF610232	EU402072		WSP+		25-May-2005	Pyramica ludovici	Pouce 750	Pyramica	Pyramica ludovici	Brian Fisher	bfisher@calacademy.org	B.L.Fisher et al.	25-May-2005	Mauritius	Malagasy	Pouce 750	Le Pouce Mt., Moka Range	-20.198	57.529	750	1w|100% EtOH|closed vegetation|Sent to M. Alex Smith for barcoding, U of Guelph BOX-0564
ASMAI186-05	CASENT0059977-D01	BLF12023	657	BARCODE	EF610228	EU402073		WSP+		25-May-2005	Pyramica ludovici	Pouce 750	Pyramica	Pyramica ludovici	Brian Fisher	bfisher@calacademy.org	B.L.Fisher et al.	25-May-2005	Mauritius	Malagasy	Pouce 750	Le Pouce Mt., Moka Range	-20.198	57.529	750	1w|100% EtOH|closed vegetation|Sent to M. Alex Smith for barcoding, U of Guelph BOX-0564
ASMAI187-05	CASENT0059978-D01	BLF12023	657	BARCODE	EF610229	EU402074		WSP+		25-May-2005	Pyramica ludovici	Pouce 750	Pyramica	Pyramica ludovici	Brian Fisher	bfisher@calacademy.org	B.L.Fisher et al.	25-May-2005	Mauritius	Malagasy	Pouce 750	Le Pouce Mt., Moka Range	-20.198	57.529	750	1w|100% EtOH|closed vegetation|Sent to M. Alex Smith for barcoding, U of Guelph BOX-0564
ASMA474-05	CASENT0060114-D01	BLF12131	604	BARCODE	EF610274					29-May-2005	Pyramica ludovici	Basin Blanc 480	Pyramica	Pyramica ludovici	Brian Fisher	bfisher@calacademy.org	B.L.Fisher et al.	29-May-2005	Mauritius	Malagasy	Camizard 375	Camizard Mt., Bambous	-20.333	57.723	375	1w|100% EtOH|rainforest|Sent to M. Alex Smith for barcoding, U of Guelph BOX-0565
ASMA475-05	CASENT0060115-D01	BLF12131	657	BARCODE	EF610272					29-May-2005	Pyramica ludovici	Basin Blanc 480	Pyramica	Pyramica ludovici	Brian Fisher	bfisher@calacademy.org	B.L.Fisher et al.	29-May-2005	Mauritius	Malagasy	Basin Blanc 480	Basin Blanc	-20.453	57.478	480	1w|100% EtOH|rainforest|Sent to M. Alex Smith for barcoding, U of Guelph BOX-0565
ASMA476-05	CASENT0060116-D01	BLF12131	657	BARCODE	EF610275					29-May-2005	Pyramica ludovici	Basin Blanc 480	Pyramica	Pyramica ludovici	Brian Fisher	bfisher@calacademy.org	B.L.Fisher et al.	29-May-2005	Mauritius	Malagasy	Basin Blanc 480	Basin Blanc	-20.453	57.478	480	1w|100% EtOH|rainforest|Sent to M. Alex Smith for barcoding, U of Guelph BOX-0565
ASMA477-05	CASENT0060117-D01	BLF12131	561	BARCODE	EF610273					29-May-2005	Pyramica ludovici	Basin Blanc 480	Pyramica	Pyramica ludovici	Brian Fisher	bfisher@calacademy.org	B.L.Fisher et al.	29-May-2005	Mauritius	Malagasy	Basin Blanc 480	Basin Blanc	-20.453	57.478	480	1w|100% EtOH|rainforest|Sent to M. Alex Smith for barcoding, U of Guelph BOX-0565
ASMA478-05	CASENT0060118-D01	BLF12131	657	BARCODE	EF610277					29-May-2005	Pyramica ludovici	Basin Blanc 480	Pyramica	Pyramica ludovici	Brian Fisher	bfisher@calacademy.org	B.L.Fisher et al.	29-May-2005	Mauritius	Malagasy	Basin Blanc 480	Basin Blanc	-20.453	57.478	480	1w|100% EtOH|rainforest|Sent to M. Alex Smith for barcoding, U of Guelph BOX-0565
ASMA479-05	CASENT0060119-D01	BLF12131	657	BARCODE	EF610276					29-May-2005	Pyramica ludovici	Basin Blanc 480	Pyramica	Pyramica ludovici	Brian Fisher	bfisher@calacademy.org	B.L.Fisher et al.	29-May-2005	Mauritius	Malagasy	Basin Blanc 480	Basin Blanc	-20.453	57.478	480	1w|100% EtOH|rainforest|Sent to M. Alex Smith for barcoding, U of Guelph BOX-0565
ASMA643-05	CASENT0060350-D01	BLF12072	655	BARCODE	EF610287	EU402015		WSP+		27-May-2005	Pyramica ludovici	Brise 200	Pyramica	Pyramica ludovici	Brian Fisher	bfisher@calacademy.org	B.L.Fisher et al.	27-May-2005	Mauritius	Malagasy	Brise 200	Brise Mt., Bambous	-20.346	57.755	200	1w|100% EtOH|rainforest|Sent to M. Alex Smith for barcoding, U of Guelph BOX-0564
ASAMV034-06	CASENT0060350-D02	BLF12072	657	BARCODE	EF610245					27-May-2005	Pyramica ludovici	Brise 200	Pyramica	Pyramica ludovici	Brian Fisher	bfisher@calacademy.org	B.L.Fisher et al.	27-May-2005	Mauritius	Malagasy	Brise 200	Brise Mt., Bambous	-20.346	57.755	200	1w on point|dry|rainforest|Sent to M. Alex Smith for barcoding, U of Guelph BOX-0624
ASMA867-05	CASENT0060609-D01	BLF12091	657	BARCODE	EF610260					28-May-2005	Pyramica ludovici	Cocotte 700	Pyramica	Pyramica ludovici	Brian Fisher	bfisher@calacademy.org	B.L.Fisher et al.	28-May-2005	Mauritius	Malagasy	Cocotte 700	Cocotte Mt.	-20.441	57.473	700	1w|100% EtOH|rainforest|Sent to M. Alex Smith for barcoding, U of Guelph BOX-0565
ASMA868-05	CASENT0060610-D01	BLF12091	657	BARCODE	EF610259					28-May-2005	Pyramica ludovici	Cocotte 700	Pyramica	Pyramica ludovici	Brian Fisher	bfisher@calacademy.org	B.L.Fisher et al.	28-May-2005	Mauritius	Malagasy	Cocotte 700	Cocotte Mt.	-20.441	57.473	700	1w|100% EtOH|rainforest|Sent to M. Alex Smith for barcoding, U of Guelph BOX-0565
ASMA869-05	CASENT0060611-D01	BLF12091	657	BARCODE	EF610254					28-May-2005	Pyramica ludovici	Cocotte 700	Pyramica	Pyramica ludovici	Brian Fisher	bfisher@calacademy.org	B.L.Fisher et al.	28-May-2005	Mauritius	Malagasy	Cocotte 700	Cocotte Mt.	-20.441	57.473	700	1w|100% EtOH|rainforest|Sent to M. Alex Smith for barcoding, U of Guelph BOX-0565
ASMA870-05	CASENT0060612-D01	BLF12091	657	BARCODE	EF610262					28-May-2005	Pyramica ludovici	Cocotte 700	Pyramica	Pyramica ludovici	Brian Fisher	bfisher@calacademy.org	B.L.Fisher et al.	28-May-2005	Mauritius	Malagasy	Cocotte 700	Cocotte Mt.	-20.441	57.473	700	1w|100% EtOH|rainforest|Sent to M. Alex Smith for barcoding, U of Guelph BOX-0565
ASMA871-05	CASENT0060613-D01	BLF12091	657	BARCODE	EF610263					28-May-2005	Pyramica ludovici	Cocotte 700	Pyramica	Pyramica ludovici	Brian Fisher	bfisher@calacademy.org	B.L.Fisher et al.	28-May-2005	Mauritius	Malagasy	Cocotte 700	Cocotte Mt.	-20.441	57.473	700	1w|100% EtOH|rainforest|Sent to M. Alex Smith for barcoding, U of Guelph BOX-0565
ASMA872-05	CASENT0060614-D01	BLF12091	657	BARCODE	EF610261					28-May-2005	Pyramica ludovici	Cocotte 700	Pyramica	Pyramica ludovici	Brian Fisher	bfisher@calacademy.org	B.L.Fisher et al.	28-May-2005	Mauritius	Malagasy	Cocotte 700	Cocotte Mt.	-20.441	57.473	700	1w|100% EtOH|rainforest|Sent to M. Alex Smith for barcoding, U of Guelph BOX-0565
ASMA564-05	CASENT0056043-D01	BLF12072	657	BARCODE	EF610298	EU402005		WSP+		27-May-2005	Pyramica mandibularis	Brise 200	Pyramica	Pyramica mandibularis	Brian Fisher	bfisher@calacademy.org	B.L.Fisher et al.	27-May-2005	Mauritius	Malagasy	Brise 200	Brise Mt., Bambous	-20.346	57.755	200	1w|100% EtOH|rainforest|Sent to M. Alex Smith for barcoding, U of Guelph BOX-0564
ASMA567-05	CASENT0056046-D01	BLF12072	657	BARCODE	EF610297	EU402008		WSP-		27-May-2005	Pyramica mandibularis	Brise 200	Pyramica	Pyramica mandibularis	Brian Fisher	bfisher@calacademy.org	B.L.Fisher et al.	27-May-2005	Mauritius	Malagasy	Brise 200	Brise Mt., Bambous	-20.346	57.755	200	1w|100% EtOH|rainforest|Sent to M. Alex Smith for barcoding, U of Guelph BOX-0564
ASMA568-05	CASENT0056047-D01	BLF12072	657	BARCODE	EF610299	EU402009		WSP+		27-May-2005	Pyramica mandibularis	Brise 200	Pyramica	Pyramica mandibularis	Brian Fisher	bfisher@calacademy.org	B.L.Fisher et al.	27-May-2005	Mauritius	Malagasy	Brise 200	Brise Mt., Bambous	-20.346	57.755	200	1w|100% EtOH|rainforest|Sent to M. Alex Smith for barcoding, U of Guelph BOX-0564
ASMA590-05	CASENT0059799-D01	BLF12072	608	BARCODE	EF610303					27-May-2005	Pyramica mandibularis	Brise 200	Pyramica	Pyramica mandibularis	Brian Fisher	bfisher@calacademy.org	B.L.Fisher et al.	27-May-2005	Mauritius	Malagasy	Brise 200	Brise Mt., Bambous	-20.346	57.755	200	1w|100% EtOH|rainforest|Sent to M. Alex Smith for barcoding, U of Guelph BOX-0565
ASMA591-05	CASENT0059801-D01	BLF12072	657	BARCODE	EF610302					27-May-2005	Pyramica mandibularis	Brise 200	Pyramica	Pyramica mandibularis	Brian Fisher	bfisher@calacademy.org	B.L.Fisher et al.	27-May-2005	Mauritius	Malagasy	Brise 200	Brise Mt., Bambous	-20.346	57.755	200	1w|100% EtOH|rainforest|Sent to M. Alex Smith for barcoding, U of Guelph BOX-0565
ASMA592-05	CASENT0059802-D01	BLF12072	657	BARCODE	EF610300					27-May-2005	Pyramica mandibularis	Brise 200	Pyramica	Pyramica mandibularis	Brian Fisher	bfisher@calacademy.org	B.L.Fisher et al.	27-May-2005	Mauritius	Malagasy	Brise 200	Brise Mt., Bambous	-20.346	57.755	200	1w|100% EtOH|rainforest|Sent to M. Alex Smith for barcoding, U of Guelph BOX-0565
ASMA593-05	CASENT0059803-D01	BLF12072	657	BARCODE	EF610301					27-May-2005	Pyramica mandibularis	Brise 200	Pyramica	Pyramica mandibularis	Brian Fisher	bfisher@calacademy.org	B.L.Fisher et al.	27-May-2005	Mauritius	Malagasy	Brise 200	Brise Mt., Bambous	-20.346	57.755	200	1w|100% EtOH|rainforest|Sent to M. Alex Smith for barcoding, U of Guelph BOX-0565
ASMA594-05	CASENT0059804-D01	BLF12072	657	BARCODE	EF610305					27-May-2005	Pyramica mandibularis	Brise 200	Pyramica	Pyramica mandibularis	Brian Fisher	bfisher@calacademy.org	B.L.Fisher et al.	27-May-2005	Mauritius	Malagasy	Brise 200	Brise Mt., Bambous	-20.346	57.755	200	1w|100% EtOH|rainforest|Sent to M. Alex Smith for barcoding, U of Guelph BOX-0565
ASMA595-05	CASENT0059805-D01	BLF12072	657	BARCODE	EF610306					27-May-2005	Pyramica mandibularis	Brise 200	Pyramica	Pyramica mandibularis	Brian Fisher	bfisher@calacademy.org	B.L.Fisher et al.	27-May-2005	Mauritius	Malagasy	Brise 200	Brise Mt., Bambous	-20.346	57.755	200	1w|100% EtOH|rainforest|Sent to M. Alex Smith for barcoding, U of Guelph BOX-0565
ASMA596-05	CASENT0059806-D01	BLF12072	657	BARCODE	EF610304					27-May-2005	Pyramica mandibularis	Brise 200	Pyramica	Pyramica mandibularis	Brian Fisher	bfisher@calacademy.org	B.L.Fisher et al.	27-May-2005	Mauritius	Malagasy	Brise 200	Brise Mt., Bambous	-20.346	57.755	200	1w|100% EtOH|rainforest|Sent to M. Alex Smith for barcoding, U of Guelph BOX-0565
ASMA646-05	CASENT0060353-D01	BLF12072	507	BARCODE	EF610308	EU402018		WSP+		27-May-2005	Pyramica mandibularis	Brise 200	Pyramica	Pyramica mandibularis	Brian Fisher	bfisher@calacademy.org	B.L.Fisher et al.	27-May-2005	Mauritius	Malagasy	Brise 200	Brise Mt., Bambous	-20.346	57.755	200	1w|100% EtOH|rainforest|Sent to M. Alex Smith for barcoding, U of Guelph BOX-0564
ASMA647-05	CASENT0060354-D01	BLF12072	656	BARCODE	EF610309	EU402019		WSP+		27-May-2005	Pyramica mandibularis	Brise 200	Pyramica	Pyramica mandibularis	Brian Fisher	bfisher@calacademy.org	B.L.Fisher et al.	27-May-2005	Mauritius	Malagasy	Brise 200	Brise Mt., Bambous	-20.346	57.755	200	1w|100% EtOH|rainforest|Sent to M. Alex Smith for barcoding, U of Guelph BOX-0564
ASMA648-05	CASENT0060355-D01	BLF12072	657	BARCODE	EF610307			WSP+		27-May-2005	Pyramica mandibularis	Brise 200	Pyramica	Pyramica mandibularis	Brian Fisher	bfisher@calacademy.org	B.L.Fisher et al.	27-May-2005	Mauritius	Malagasy	Brise 200	Brise Mt., Bambous	-20.346	57.755	200	1w|100% EtOH|rainforest|Sent to M. Alex Smith for barcoding, U of Guelph BOX-0564
ASMA432-05	CASENT0060400-D01	BLF12085	657	BARCODE	EF610294					28-May-2005	Pyramica mandibularis	Aigrettes 1	Pyramica	Pyramica mandibularis	Brian Fisher	bfisher@calacademy.org	B.L.Fisher et al.	28-May-2005	Mauritius	Malagasy	Aigrettes 1	Ile aux Aigrettes	-20.419	57.73	1	1w|100% EtOH|coastal scrub|Sent to M. Alex Smith for barcoding, U of Guelph BOX-0565
ASMA433-05	CASENT0060401-D01	BLF12085	589	BARCODE	EF610296					28-May-2005	Pyramica mandibularis	Aigrettes 1	Pyramica	Pyramica mandibularis	Brian Fisher	bfisher@calacademy.org	B.L.Fisher et al.	28-May-2005	Mauritius	Malagasy	Aigrettes 1	Ile aux Aigrettes	-20.419	57.73	1	1w|100% EtOH|coastal scrub|Sent to M. Alex Smith for barcoding, U of Guelph BOX-0565
ASMA434-05	CASENT0060402-D01	BLF12085	657	BARCODE	EF610295					28-May-2005	Pyramica mandibularis	Aigrettes 1	Pyramica	Pyramica mandibularis	Brian Fisher	bfisher@calacademy.org	B.L.Fisher et al.	28-May-2005	Mauritius	Malagasy	Aigrettes 1	Ile aux Aigrettes	-20.419	57.73	1	1w|100% EtOH|coastal scrub|Sent to M. Alex Smith for barcoding, U of Guelph BOX-0565
ASMA435-05	CASENT0060403-D01	BLF12085	657	BARCODE	EF610293					28-May-2005	Pyramica mandibularis	Aigrettes 1	Pyramica	Pyramica mandibularis	Brian Fisher	bfisher@calacademy.org	B.L.Fisher et al.	28-May-2005	Mauritius	Malagasy	Aigrettes 1	Ile aux Aigrettes	-20.419	57.73	1	1w|100% EtOH|coastal scrub|Sent to M. Alex Smith for barcoding, U of Guelph BOX-0565
ASMA436-05	CASENT0060404-D01	BLF12085	0	Not Barcoded						28-May-2005	Pyramica mandibularis	Aigrettes 1	Pyramica	Pyramica mandibularis	Brian Fisher	bfisher@calacademy.org	B.L.Fisher et al.	28-May-2005	Mauritius	Malagasy	Aigrettes 1	Ile aux Aigrettes	-20.419	57.73	1	1w|100% EtOH|coastal scrub|Sent to M. Alex Smith for barcoding, U of Guelph BOX-0565
ASMA437-05	CASENT0060405-D01	BLF12085	0	Not Barcoded		EU490453	EU518137	WSP-		28-May-2005	Pyramica mandibularis	Aigrettes 1	Pyramica	Pyramica mandibularis	Brian Fisher	bfisher@calacademy.org	B.L.Fisher et al.	28-May-2005	Mauritius	Malagasy	Aigrettes 1	Ile aux Aigrettes	-20.419	57.73	1	1w|100% EtOH|coastal scrub|Sent to M. Alex Smith for barcoding, U of Guelph BOX-0565
ASMA693-05	CASENT0060539-D01	BLF12072	657	BARCODE	EF610288					27-May-2005	Pyramica mandibularis	Brise 200	Pyramica	Pyramica mandibularis	Brian Fisher	bfisher@calacademy.org	B.L.Fisher et al.	27-May-2005	Mauritius	Malagasy	Brise 200	Brise Mt., Bambous	-20.346	57.755	200	1w|100% EtOH|rainforest|Sent to M. Alex Smith for barcoding, U of Guelph BOX-0565
ASMA694-05	CASENT0060540-D01	BLF12072	657	BARCODE	EF610289					27-May-2005	Pyramica mandibularis	Brise 200	Pyramica	Pyramica mandibularis	Brian Fisher	bfisher@calacademy.org	B.L.Fisher et al.	27-May-2005	Mauritius	Malagasy	Brise 200	Brise Mt., Bambous	-20.346	57.755	200	1w|100% EtOH|rainforest|Sent to M. Alex Smith for barcoding, U of Guelph BOX-0565
ASMA695-05	CASENT0060541-D01	BLF12072	657	BARCODE	EF610291					27-May-2005	Pyramica mandibularis	Brise 200	Pyramica	Pyramica mandibularis	Brian Fisher	bfisher@calacademy.org	B.L.Fisher et al.	27-May-2005	Mauritius	Malagasy	Brise 200	Brise Mt., Bambous	-20.346	57.755	200	1w|100% EtOH|rainforest|Sent to M. Alex Smith for barcoding, U of Guelph BOX-0565
ASMA696-05	CASENT0060542-D01	BLF12072	657	BARCODE	EF610290					27-May-2005	Pyramica mandibularis	Brise 200	Pyramica	Pyramica mandibularis	Brian Fisher	bfisher@calacademy.org	B.L.Fisher et al.	27-May-2005	Mauritius	Malagasy	Brise 200	Brise Mt., Bambous	-20.346	57.755	200	1w|100% EtOH|rainforest|Sent to M. Alex Smith for barcoding, U of Guelph BOX-0565
ASMA697-05	CASENT0060543-D01	BLF12072	657	BARCODE	EF610292					27-May-2005	Pyramica mandibularis	Brise 200	Pyramica	Pyramica mandibularis	Brian Fisher	bfisher@calacademy.org	B.L.Fisher et al.	27-May-2005	Mauritius	Malagasy	Brise 200	Brise Mt., Bambous	-20.346	57.755	200	1w|100% EtOH|rainforest|Sent to M. Alex Smith for barcoding, U of Guelph BOX-0565
ASMA698-05	CASENT0060544-D01	BLF12072	291	CO1	EU525216	EU490479	EU518149	WSP-		27-May-2005	Pyramica mandibularis	Brise 200	Pyramica	Pyramica mandibularis	Brian Fisher	bfisher@calacademy.org	B.L.Fisher et al.	27-May-2005	Mauritius	Malagasy	Brise 200	Brise Mt., Bambous	-20.346	57.755	200	1w|100% EtOH|rainforest|Sent to M. Alex Smith for barcoding, U of Guelph BOX-0565
ASMA542-05	CASENT0055872-D01	BLF12069	657	BARCODE	EF610335	EU401992		WSP+		27-May-2005	Pyramica simoni	Brise 80	Pyramica	Pyramica simoni	Brian Fisher	bfisher@calacademy.org	B.L.Fisher et al.	27-May-2005	Mauritius	Malagasy	Brise 80	Brise Mt., Bambous	-20.348	57.752	80	1w|100% EtOH|rainforest|Sent to M. Alex Smith for barcoding, U of Guelph BOX-0564
ASMA543-05	CASENT0055873-D01	BLF12069	657	BARCODE	EF610333	EU401993		WSP+		27-May-2005	Pyramica simoni	Brise 200	Pyramica	Pyramica simoni	Brian Fisher	bfisher@calacademy.org	B.L.Fisher et al.	27-May-2005	Mauritius	Malagasy	Brise 200	Brise Mt., Bambous	-20.346	57.755	200	1w|100% EtOH|rainforest|Sent to M. Alex Smith for barcoding, U of Guelph BOX-0564
ASMA544-05	CASENT0055874-D01	BLF12069	656	BARCODE	EF610332	EU401994		WSP+		27-May-2005	Pyramica simoni	Brise 200	Pyramica	Pyramica simoni	Brian Fisher	bfisher@calacademy.org	B.L.Fisher et al.	27-May-2005	Mauritius	Malagasy	Brise 200	Brise Mt., Bambous	-20.346	57.755	200	1w|100% EtOH|rainforest|Sent to M. Alex Smith for barcoding, U of Guelph BOX-0564
ASMA545-05	CASENT0055875-D01	BLF12069	656	BARCODE	EF610322	EU401995		WSP+		27-May-2005	Pyramica simoni	Brise 200	Pyramica	Pyramica simoni	Brian Fisher	bfisher@calacademy.org	B.L.Fisher et al.	27-May-2005	Mauritius	Malagasy	Brise 200	Brise Mt., Bambous	-20.346	57.755	200	1w|100% EtOH|rainforest|Sent to M. Alex Smith for barcoding, U of Guelph BOX-0564
ASMA546-05	CASENT0055876-D01	BLF12069	657	BARCODE	EF610338	EU401996		WSP-		27-May-2005	Pyramica simoni	Brise 200	Pyramica	Pyramica simoni	Brian Fisher	bfisher@calacademy.org	B.L.Fisher et al.	27-May-2005	Mauritius	Malagasy	Brise 200	Brise Mt., Bambous	-20.346	57.755	200	1w|100% EtOH|rainforest|Sent to M. Alex Smith for barcoding, U of Guelph BOX-0564
ASMA547-05	CASENT0055877-D01	BLF12069	657	BARCODE	EF610334	EU401997		WSP+		27-May-2005	Pyramica simoni	Brise 200	Pyramica	Pyramica simoni	Brian Fisher	bfisher@calacademy.org	B.L.Fisher et al.	27-May-2005	Mauritius	Malagasy	Brise 200	Brise Mt., Bambous	-20.346	57.755	200	1w|100% EtOH|rainforest|Sent to M. Alex Smith for barcoding, U of Guelph BOX-0564
ASMA548-05	CASENT0055891-D01	BLF12067	643	BARCODE	EU525217	EU490462	EU518141	WSP-		27-May-2005	Pyramica simoni	Camizard 375	Pyramica	Pyramica simoni	Brian Fisher	bfisher@calacademy.org	B.L.Fisher et al.	27-May-2005	Mauritius	Malagasy	Camizard 375	Camizard Mt., Bambous	-20.333	57.723	375	1w|100% EtOH|rainforest|Sent to M. Alex Smith for barcoding, U of Guelph BOX-0564
ASMA549-05	CASENT0055892-D01	BLF12067	657	BARCODE	EF610337	EU401999		WSP+		27-May-2005	Pyramica simoni	Brise 200	Pyramica	Pyramica simoni	Brian Fisher	bfisher@calacademy.org	B.L.Fisher et al.	27-May-2005	Mauritius	Malagasy	Brise 200	Brise Mt., Bambous	-20.346	57.755	200	1w|100% EtOH|rainforest|Sent to M. Alex Smith for barcoding, U of Guelph BOX-0564
ASMA550-05	CASENT0055893-D01	BLF12067	657	BARCODE	EF610336	EU402000		WSP+		27-May-2005	Pyramica simoni	Brise 200	Pyramica	Pyramica simoni	Brian Fisher	bfisher@calacademy.org	B.L.Fisher et al.	27-May-2005	Mauritius	Malagasy	Brise 200	Brise Mt., Bambous	-20.346	57.755	200	1w|100% EtOH|rainforest|Sent to M. Alex Smith for barcoding, U of Guelph BOX-0564
ASMA551-05	CASENT0055894-D01	BLF12067	657	BARCODE	EF610341	EU402001		WSP+		27-May-2005	Pyramica simoni	Brise 200	Pyramica	Pyramica simoni	Brian Fisher	bfisher@calacademy.org	B.L.Fisher et al.	27-May-2005	Mauritius	Malagasy	Brise 200	Brise Mt., Bambous	-20.346	57.755	200	1w|100% EtOH|rainforest|Sent to M. Alex Smith for barcoding, U of Guelph BOX-0564
ASMA552-05	CASENT0055895-D01	BLF12067	657	BARCODE	EF610343	EU402002		WSP+		27-May-2005	Pyramica simoni	Brise 200	Pyramica	Pyramica simoni	Brian Fisher	bfisher@calacademy.org	B.L.Fisher et al.	27-May-2005	Mauritius	Malagasy	Brise 200	Brise Mt., Bambous	-20.346	57.755	200	1w|100% EtOH|rainforest|Sent to M. Alex Smith for barcoding, U of Guelph BOX-0564
ASMA553-05	CASENT0055896-D01	BLF12067	653	BARCODE	EF610339	EU402003		WSP+		27-May-2005	Pyramica simoni	Brise 200	Pyramica	Pyramica simoni	Brian Fisher	bfisher@calacademy.org	B.L.Fisher et al.	27-May-2005	Mauritius	Malagasy	Brise 200	Brise Mt., Bambous	-20.346	57.755	200	1w|100% EtOH|rainforest|Sent to M. Alex Smith for barcoding, U of Guelph BOX-0564
ASMA563-05	CASENT0056042-D01	BLF12072	614	BARCODE	EF610344	EU402004		WSP+		27-May-2005	Pyramica simoni	Brise 200	Pyramica	Pyramica simoni	Brian Fisher	bfisher@calacademy.org	B.L.Fisher et al.	27-May-2005	Mauritius	Malagasy	Brise 200	Brise Mt., Bambous	-20.346	57.755	200	1w|100% EtOH|rainforest|Sent to M. Alex Smith for barcoding, U of Guelph BOX-0564
ASMA565-05	CASENT0056044-D01	BLF12072	657	BARCODE	EF610345	EU402006		WSP+		27-May-2005	Pyramica simoni	Brise 200	Pyramica	Pyramica simoni	Brian Fisher	bfisher@calacademy.org	B.L.Fisher et al.	27-May-2005	Mauritius	Malagasy	Brise 200	Brise Mt., Bambous	-20.346	57.755	200	1w|100% EtOH|rainforest|Sent to M. Alex Smith for barcoding, U of Guelph BOX-0564
ASMA566-05	CASENT0056045-D01	BLF12072	657	BARCODE	EF610342	EU402007		WSP-		27-May-2005	Pyramica simoni	Brise 200	Pyramica	Pyramica simoni	Brian Fisher	bfisher@calacademy.org	B.L.Fisher et al.	27-May-2005	Mauritius	Malagasy	Brise 200	Brise Mt., Bambous	-20.346	57.755	200	1w|100% EtOH|rainforest|Sent to M. Alex Smith for barcoding, U of Guelph BOX-0564
ASMA569-05	CASENT0059171-D01	BLF12071	0	Not Barcoded				WSP-		27-May-2005	Pyramica simoni	Brise 80	Pyramica	Pyramica simoni	Brian Fisher	bfisher@calacademy.org	B.L.Fisher et al.	27-May-2005	Mauritius	Malagasy	Brise 80	Brise Mt., Bambous	-20.348	57.752	80	1w|100% EtOH|rainforest|Sent to M. Alex Smith for barcoding, U of Guelph BOX-0564
ASMA570-05	CASENT0059172-D01	BLF12071	657	BARCODE	EF610340	EU402010		WSP+		27-May-2005	Pyramica simoni	Brise 200	Pyramica	Pyramica simoni	Brian Fisher	bfisher@calacademy.org	B.L.Fisher et al.	27-May-2005	Mauritius	Malagasy	Brise 200	Brise Mt., Bambous	-20.346	57.755	200	1w|100% EtOH|rainforest|Sent to M. Alex Smith for barcoding, U of Guelph BOX-0564
ASMA571-05	CASENT0059173-D01	BLF12071	657	BARCODE	EF610346	EU402011		WSP+		27-May-2005	Pyramica simoni	Brise 200	Pyramica	Pyramica simoni	Brian Fisher	bfisher@calacademy.org	B.L.Fisher et al.	27-May-2005	Mauritius	Malagasy	Brise 200	Brise Mt., Bambous	-20.346	57.755	200	1w|100% EtOH|rainforest|Sent to M. Alex Smith for barcoding, U of Guelph BOX-0564
ASMA572-05	CASENT0059174-D01	BLF12071	652	BARCODE	EF610347	EU402012		WSP+		27-May-2005	Pyramica simoni	Brise 200	Pyramica	Pyramica simoni	Brian Fisher	bfisher@calacademy.org	B.L.Fisher et al.	27-May-2005	Mauritius	Malagasy	Brise 200	Brise Mt., Bambous	-20.346	57.755	200	1w|100% EtOH|rainforest|Sent to M. Alex Smith for barcoding, U of Guelph BOX-0564
ASMA573-05	CASENT0059175-D01	BLF12071	653	BARCODE	EF610348	EU402013		WSP+		27-May-2005	Pyramica simoni	Brise 200	Pyramica	Pyramica simoni	Brian Fisher	bfisher@calacademy.org	B.L.Fisher et al.	27-May-2005	Mauritius	Malagasy	Brise 200	Brise Mt., Bambous	-20.346	57.755	200	1w|100% EtOH|rainforest|Sent to M. Alex Smith for barcoding, U of Guelph BOX-0564
ASMA574-05	CASENT0059176-D01	BLF12071	656	BARCODE	EF610349	EU402014		WSP+		27-May-2005	Pyramica simoni	Brise 200	Pyramica	Pyramica simoni	Brian Fisher	bfisher@calacademy.org	B.L.Fisher et al.	27-May-2005	Mauritius	Malagasy	Brise 200	Brise Mt., Bambous	-20.346	57.755	200	1w|100% EtOH|rainforest|Sent to M. Alex Smith for barcoding, U of Guelph BOX-0564
ASMA744-05	CASENT0059346-D01	BLF12153	657	BARCODE	EF610319					31-May-2005	Pyramica simoni	Calebasses 600	Pyramica	Pyramica simoni	Brian Fisher	bfisher@calacademy.org	B.L.Fisher et al.	31-May-2005	Mauritius	Malagasy	Calebasses 600	Calebasses Mt.	-20.181	57.584	600	1w|100% EtOH|closed forest|Sent to M. Alex Smith for barcoding, U of Guelph BOX-0565
ASMA745-05	CASENT0059347-D01	BLF12153	657	BARCODE	EF610316					31-May-2005	Pyramica simoni	Calebasses 600	Pyramica	Pyramica simoni	Brian Fisher	bfisher@calacademy.org	B.L.Fisher et al.	31-May-2005	Mauritius	Malagasy	Calebasses 600	Calebasses Mt.	-20.181	57.584	600	1w|100% EtOH|closed forest|Sent to M. Alex Smith for barcoding, U of Guelph BOX-0565
ASMA746-05	CASENT0059348-D01	BLF12153	657	BARCODE	EF610320					31-May-2005	Pyramica simoni	Calebasses 600	Pyramica	Pyramica simoni	Brian Fisher	bfisher@calacademy.org	B.L.Fisher et al.	31-May-2005	Mauritius	Malagasy	Calebasses 600	Calebasses Mt.	-20.181	57.584	600	1w|100% EtOH|closed forest|Sent to M. Alex Smith for barcoding, U of Guelph BOX-0565
ASMA747-05	CASENT0059349-D01	BLF12153	657	BARCODE	EF610321					31-May-2005	Pyramica simoni	Calebasses 600	Pyramica	Pyramica simoni	Brian Fisher	bfisher@calacademy.org	B.L.Fisher et al.	31-May-2005	Mauritius	Malagasy	Calebasses 600	Calebasses Mt.	-20.181	57.584	600	1w|100% EtOH|closed forest|Sent to M. Alex Smith for barcoding, U of Guelph BOX-0565
ASMA748-05	CASENT0059350-D01	BLF12153	657	BARCODE	EF610317					31-May-2005	Pyramica simoni	Calebasses 600	Pyramica	Pyramica simoni	Brian Fisher	bfisher@calacademy.org	B.L.Fisher et al.	31-May-2005	Mauritius	Malagasy	Calebasses 600	Calebasses Mt.	-20.181	57.584	600	1w|100% EtOH|closed forest|Sent to M. Alex Smith for barcoding, U of Guelph BOX-0565
ASMA749-05	CASENT0059351-D01	BLF12153	657	BARCODE	EF610318					31-May-2005	Pyramica simoni	Calebasses 600	Pyramica	Pyramica simoni	Brian Fisher	bfisher@calacademy.org	B.L.Fisher et al.	31-May-2005	Mauritius	Malagasy	Calebasses 600	Calebasses Mt.	-20.181	57.584	600	1w|100% EtOH|closed forest|Sent to M. Alex Smith for barcoding, U of Guelph BOX-0565
ASMA773-05	CASENT0059630-D01	BLF12058	656	BARCODE	EF610325	EU402020		WSP+		27-May-2005	Pyramica simoni	Camizard 375	Pyramica	Pyramica simoni	Brian Fisher	bfisher@calacademy.org	B.L.Fisher et al.	27-May-2005	Mauritius	Malagasy	Camizard 375	Camizard Mt., Bambous	-20.333	57.723	375	1w|100% EtOH|rainforest|Sent to M. Alex Smith for barcoding, U of Guelph BOX-0564
ASMA774-05	CASENT0059631-D01	BLF12058	654	BARCODE	EF610327	EU402021		WSP-		27-May-2005	Pyramica simoni	Camizard 375	Pyramica	Pyramica simoni	Brian Fisher	bfisher@calacademy.org	B.L.Fisher et al.	27-May-2005	Mauritius	Malagasy	Camizard 375	Camizard Mt., Bambous	-20.333	57.723	375	1w|100% EtOH|rainforest|Sent to M. Alex Smith for barcoding, U of Guelph BOX-0564
ASMA775-05	CASENT0059632-D01	BLF12058	656	BARCODE	EF610326	EU402022		WSP-		27-May-2005	Pyramica simoni	Camizard 375	Pyramica	Pyramica simoni	Brian Fisher	bfisher@calacademy.org	B.L.Fisher et al.	27-May-2005	Mauritius	Malagasy	Camizard 375	Camizard Mt., Bambous	-20.333	57.723	375	1w|100% EtOH|rainforest|Sent to M. Alex Smith for barcoding, U of Guelph BOX-0564
ASMA776-05	CASENT0059646-D01	BLF12045	651	BARCODE	EF610330	EU402023		WSP+		27-May-2005	Pyramica simoni	Camizard 375	Pyramica	Pyramica simoni	Brian Fisher	bfisher@calacademy.org	B.L.Fisher et al.	27-May-2005	Mauritius	Malagasy	Brise 200	Brise Mt., Bambous	-20.346	57.755	200	1w|100% EtOH|rainforest|Sent to M. Alex Smith for barcoding, U of Guelph BOX-0564
ASMA777-05	CASENT0059647-D01	BLF12045	611	BARCODE	EF610323	EU402024		WSP+		27-May-2005	Pyramica simoni	Camizard 375	Pyramica	Pyramica simoni	Brian Fisher	bfisher@calacademy.org	B.L.Fisher et al.	27-May-2005	Mauritius	Malagasy	Camizard 375	Camizard Mt., Bambous	-20.333	57.723	375	1w|100% EtOH|rainforest|Sent to M. Alex Smith for barcoding, U of Guelph BOX-0564
ASMA778-05	CASENT0059648-D01	BLF12045	656	BARCODE	EF610324	EU402025		WSP+		27-May-2005	Pyramica simoni	Camizard 375	Pyramica	Pyramica simoni	Brian Fisher	bfisher@calacademy.org	B.L.Fisher et al.	27-May-2005	Mauritius	Malagasy	Camizard 375	Camizard Mt., Bambous	-20.333	57.723	375	1w|100% EtOH|rainforest|Sent to M. Alex Smith for barcoding, U of Guelph BOX-0564
ASMA779-05	CASENT0059649-D01	BLF12045	657	BARCODE	EF610328	EU402026		WSP+		27-May-2005	Pyramica simoni	Camizard 375	Pyramica	Pyramica simoni	Brian Fisher	bfisher@calacademy.org	B.L.Fisher et al.	27-May-2005	Mauritius	Malagasy	Camizard 375	Camizard Mt., Bambous	-20.333	57.723	375	1w|100% EtOH|rainforest|Sent to M. Alex Smith for barcoding, U of Guelph BOX-0564
ASMA780-05	CASENT0059650-D01	BLF12045	657	BARCODE	EF610329	EU402027		WSP+		27-May-2005	Pyramica simoni	Camizard 375	Pyramica	Pyramica simoni	Brian Fisher	bfisher@calacademy.org	B.L.Fisher et al.	27-May-2005	Mauritius	Malagasy	Camizard 375	Camizard Mt., Bambous	-20.333	57.723	375	1w|100% EtOH|rainforest|Sent to M. Alex Smith for barcoding, U of Guelph BOX-0564
ASMA781-05	CASENT0059651-D01	BLF12045	657	BARCODE	EF610331	EU402028		WSP+		27-May-2005	Pyramica simoni	Camizard 375	Pyramica	Pyramica simoni	Brian Fisher	bfisher@calacademy.org	B.L.Fisher et al.	27-May-2005	Mauritius	Malagasy	Camizard 375	Camizard Mt., Bambous	-20.333	57.723	375	1w|100% EtOH|rainforest|Sent to M. Alex Smith for barcoding, U of Guelph BOX-0564
ASMA843-05	CASENT0059734-D01	BLF12090	657	BARCODE	EF610247					28-May-2005	Pyramica simoni	Cocotte 700	Pyramica	Pyramica simoni	Brian Fisher	bfisher@calacademy.org	B.L.Fisher et al.	28-May-2005	Mauritius	Malagasy	Cocotte 700	Cocotte Mt.	-20.441	57.473	700	1w|100% EtOH|rainforest|Sent to M. Alex Smith for barcoding, U of Guelph BOX-0565
ASMA589-05	CASENT0059798-D01	BLF12072	657	BARCODE	EF610350					27-May-2005	Pyramica simoni	Brise 200	Pyramica	Pyramica simoni	Brian Fisher	bfisher@calacademy.org	B.L.Fisher et al.	27-May-2005	Mauritius	Malagasy	Brise 200	Brise Mt., Bambous	-20.346	57.755	200	1w|100% EtOH|rainforest|Sent to M. Alex Smith for barcoding, U of Guelph BOX-0565
ASMA644-05	CASENT0060351-D01	BLF12072	654	BARCODE	EF610351	EU402016		WSP+		27-May-2005	Pyramica simoni	Brise 200	Pyramica	Pyramica simoni	Brian Fisher	bfisher@calacademy.org	B.L.Fisher et al.	27-May-2005	Mauritius	Malagasy	Brise 200	Brise Mt., Bambous	-20.346	57.755	200	1w|100% EtOH|rainforest|Sent to M. Alex Smith for barcoding, U of Guelph BOX-0564
ASMA645-05	CASENT0060352-D01	BLF12072	656	BARCODE	EF610352	EU402017		WSP+		27-May-2005	Pyramica simoni	Brise 200	Pyramica	Pyramica simoni	Brian Fisher	bfisher@calacademy.org	B.L.Fisher et al.	27-May-2005	Mauritius	Malagasy	Brise 200	Brise Mt., Bambous	-20.346	57.755	200	1w|100% EtOH|rainforest|Sent to M. Alex Smith for barcoding, U of Guelph BOX-0564
ASMA687-05	CASENT0060533-D01	BLF12072	657	BARCODE	EF610313					27-May-2005	Pyramica simoni	Brise 200	Pyramica	Pyramica simoni	Brian Fisher	bfisher@calacademy.org	B.L.Fisher et al.	27-May-2005	Mauritius	Malagasy	Brise 200	Brise Mt., Bambous	-20.346	57.755	200	1dQ|100% EtOH|rainforest|Sent to M. Alex Smith for barcoding, U of Guelph BOX-0565
ASMA688-05	CASENT0060534-D01	BLF12072	657	BARCODE	EF610314					27-May-2005	Pyramica simoni	Brise 200	Pyramica	Pyramica simoni	Brian Fisher	bfisher@calacademy.org	B.L.Fisher et al.	27-May-2005	Mauritius	Malagasy	Brise 200	Brise Mt., Bambous	-20.346	57.755	200	1w|100% EtOH|rainforest|Sent to M. Alex Smith for barcoding, U of Guelph BOX-0565
ASMA689-05	CASENT0060535-D01	BLF12072	614	BARCODE	EF610312					27-May-2005	Pyramica simoni	Brise 200	Pyramica	Pyramica simoni	Brian Fisher	bfisher@calacademy.org	B.L.Fisher et al.	27-May-2005	Mauritius	Malagasy	Brise 200	Brise Mt., Bambous	-20.346	57.755	200	1w|100% EtOH|rainforest|Sent to M. Alex Smith for barcoding, U of Guelph BOX-0565
ASMA690-05	CASENT0060536-D01	BLF12072	655	BARCODE	EF610310					27-May-2005	Pyramica simoni	Brise 200	Pyramica	Pyramica simoni	Brian Fisher	bfisher@calacademy.org	B.L.Fisher et al.	27-May-2005	Mauritius	Malagasy	Brise 200	Brise Mt., Bambous	-20.346	57.755	200	1w|100% EtOH|rainforest|Sent to M. Alex Smith for barcoding, U of Guelph BOX-0565
ASMA691-05	CASENT0060537-D01	BLF12072	657	BARCODE	EF610311					27-May-2005	Pyramica simoni	Brise 200	Pyramica	Pyramica simoni	Brian Fisher	bfisher@calacademy.org	B.L.Fisher et al.	27-May-2005	Mauritius	Malagasy	Brise 200	Brise Mt., Bambous	-20.346	57.755	200	1w|100% EtOH|rainforest|Sent to M. Alex Smith for barcoding, U of Guelph BOX-0565
ASMA692-05	CASENT0060538-D01	BLF12072	657	BARCODE	EF610315					27-May-2005	Pyramica simoni	Brise 200	Pyramica	Pyramica simoni	Brian Fisher	bfisher@calacademy.org	B.L.Fisher et al.	27-May-2005	Mauritius	Malagasy	Brise 200	Brise Mt., Bambous	-20.346	57.755	200	1w|100% EtOH|rainforest|Sent to M. Alex Smith for barcoding, U of Guelph BOX-0565
ASMA377-05	CASENT0055756-D01	BLF12083	657	BARCODE	EF610360					28-May-2005	Solenopsis geminata	Esny 1	Solenopsis	Solenopsis geminata	Brian Fisher	bfisher@calacademy.org	B.L.Fisher et al.	28-May-2005	Mauritius	Malagasy	Esny 1	Pte d` Esny	-20.425	57.724	1	1w|100% EtOH|coastal scrub|Sent to M. Alex Smith for barcoding, U of Guelph BOX-0567
ASMA378-05	CASENT0055757-D01	BLF12083	657	BARCODE	EF610355					28-May-2005	Solenopsis geminata	Aigrettes 1	Solenopsis	Solenopsis geminata	Brian Fisher	bfisher@calacademy.org	B.L.Fisher et al.	28-May-2005	Mauritius	Malagasy	Aigrettes 1	Ile aux Aigrettes	-20.419	57.73	1	1w|100% EtOH|coastal scrub|Sent to M. Alex Smith for barcoding, U of Guelph BOX-0567
ASMA379-05	CASENT0055758-D01	BLF12083	657	BARCODE	EF610356					28-May-2005	Solenopsis geminata	Aigrettes 1	Solenopsis	Solenopsis geminata	Brian Fisher	bfisher@calacademy.org	B.L.Fisher et al.	28-May-2005	Mauritius	Malagasy	Aigrettes 1	Ile aux Aigrettes	-20.419	57.73	1	1w|100% EtOH|coastal scrub|Sent to M. Alex Smith for barcoding, U of Guelph BOX-0567
ASMA380-05	CASENT0055759-D01	BLF12083	657	BARCODE	EF610357					28-May-2005	Solenopsis geminata	Aigrettes 1	Solenopsis	Solenopsis geminata	Brian Fisher	bfisher@calacademy.org	B.L.Fisher et al.	28-May-2005	Mauritius	Malagasy	Aigrettes 1	Ile aux Aigrettes	-20.419	57.73	1	1w|100% EtOH|coastal scrub|Sent to M. Alex Smith for barcoding, U of Guelph BOX-0567
ASMA381-05	CASENT0055760-D01	BLF12083	657	BARCODE	EF610359					28-May-2005	Solenopsis geminata	Aigrettes 1	Solenopsis	Solenopsis geminata	Brian Fisher	bfisher@calacademy.org	B.L.Fisher et al.	28-May-2005	Mauritius	Malagasy	Aigrettes 1	Ile aux Aigrettes	-20.419	57.73	1	1w|100% EtOH|coastal scrub|Sent to M. Alex Smith for barcoding, U of Guelph BOX-0567
ASMA382-05	CASENT0055761-D01	BLF12083	657	BARCODE	EF610362					28-May-2005	Solenopsis geminata	Aigrettes 1	Solenopsis	Solenopsis geminata	Brian Fisher	bfisher@calacademy.org	B.L.Fisher et al.	28-May-2005	Mauritius	Malagasy	Aigrettes 1	Ile aux Aigrettes	-20.419	57.73	1	1w|100% EtOH|coastal scrub|Sent to M. Alex Smith for barcoding, U of Guelph BOX-0567
ASMA383-05	CASENT0055762-D01	BLF12082	657	BARCODE	EF610363					28-May-2005	Solenopsis geminata	Aigrettes 1	Solenopsis	Solenopsis geminata	Brian Fisher	bfisher@calacademy.org	B.L.Fisher et al.	28-May-2005	Mauritius	Malagasy	Aigrettes 1	Ile aux Aigrettes	-20.419	57.73	1	1w|100% EtOH|coastal scrub|Sent to M. Alex Smith for barcoding, U of Guelph BOX-0567
ASMA384-05	CASENT0055763-D01	BLF12082	657	BARCODE	EF610361					28-May-2005	Solenopsis geminata	Aigrettes 1	Solenopsis	Solenopsis geminata	Brian Fisher	bfisher@calacademy.org	B.L.Fisher et al.	28-May-2005	Mauritius	Malagasy	Aigrettes 1	Ile aux Aigrettes	-20.419	57.73	1	1w|100% EtOH|coastal scrub|Sent to M. Alex Smith for barcoding, U of Guelph BOX-0567
ASMA385-05	CASENT0055764-D01	BLF12082	657	BARCODE	EF610358					28-May-2005	Solenopsis geminata	Aigrettes 1	Solenopsis	Solenopsis geminata	Brian Fisher	bfisher@calacademy.org	B.L.Fisher et al.	28-May-2005	Mauritius	Malagasy	Aigrettes 1	Ile aux Aigrettes	-20.419	57.73	1	1w|100% EtOH|coastal scrub|Sent to M. Alex Smith for barcoding, U of Guelph BOX-0567
ASMA386-05	CASENT0055765-D01	BLF12082	657	BARCODE	EF610364					28-May-2005	Solenopsis geminata	Aigrettes 1	Solenopsis	Solenopsis geminata	Brian Fisher	bfisher@calacademy.org	B.L.Fisher et al.	28-May-2005	Mauritius	Malagasy	Aigrettes 1	Ile aux Aigrettes	-20.419	57.73	1	1w|100% EtOH|coastal scrub|Sent to M. Alex Smith for barcoding, U of Guelph BOX-0567
ASMA387-05	CASENT0055766-D01	BLF12082	657	BARCODE	EF610365					28-May-2005	Solenopsis geminata	Aigrettes 1	Solenopsis	Solenopsis geminata	Brian Fisher	bfisher@calacademy.org	B.L.Fisher et al.	28-May-2005	Mauritius	Malagasy	Aigrettes 1	Ile aux Aigrettes	-20.419	57.73	1	1w|100% EtOH|coastal scrub|Sent to M. Alex Smith for barcoding, U of Guelph BOX-0567
ASMA388-05	CASENT0055767-D01	BLF12082	657	BARCODE	EF610366					28-May-2005	Solenopsis geminata	Aigrettes 1	Solenopsis	Solenopsis geminata	Brian Fisher	bfisher@calacademy.org	B.L.Fisher et al.	28-May-2005	Mauritius	Malagasy	Aigrettes 1	Ile aux Aigrettes	-20.419	57.73	1	1w|100% EtOH|coastal scrub|Sent to M. Alex Smith for barcoding, U of Guelph BOX-0567
ASMA396-05	CASENT0055971-D01	BLF12078	656	BARCODE	EF610368					28-May-2005	Solenopsis geminata	Aigrettes 1	Solenopsis	Solenopsis geminata	Brian Fisher	bfisher@calacademy.org	B.L.Fisher et al.	28-May-2005	Mauritius	Malagasy	Aigrettes 1	Ile aux Aigrettes	-20.419	57.73	1	1w|100% EtOH|coastal scrub|Sent to M. Alex Smith for barcoding, U of Guelph BOX-0566
ASMA397-05	CASENT0055972-D01	BLF12078	656	BARCODE	EF610369					28-May-2005	Solenopsis geminata	Aigrettes 1	Solenopsis	Solenopsis geminata	Brian Fisher	bfisher@calacademy.org	B.L.Fisher et al.	28-May-2005	Mauritius	Malagasy	Aigrettes 1	Ile aux Aigrettes	-20.419	57.73	1	1w|100% EtOH|coastal scrub|Sent to M. Alex Smith for barcoding, U of Guelph BOX-0566
ASMA398-05	CASENT0055973-D01	BLF12078	656	BARCODE	EF610367					28-May-2005	Solenopsis geminata	Aigrettes 1	Solenopsis	Solenopsis geminata	Brian Fisher	bfisher@calacademy.org	B.L.Fisher et al.	28-May-2005	Mauritius	Malagasy	Aigrettes 1	Ile aux Aigrettes	-20.419	57.73	1	1w|100% EtOH|coastal scrub|Sent to M. Alex Smith for barcoding, U of Guelph BOX-0566
ASMA399-05	CASENT0055974-D01	BLF12078	656	BARCODE	EF610370					28-May-2005	Solenopsis geminata	Aigrettes 1	Solenopsis	Solenopsis geminata	Brian Fisher	bfisher@calacademy.org	B.L.Fisher et al.	28-May-2005	Mauritius	Malagasy	Aigrettes 1	Ile aux Aigrettes	-20.419	57.73	1	1w|100% EtOH|coastal scrub|Sent to M. Alex Smith for barcoding, U of Guelph BOX-0566
ASMA400-05	CASENT0055975-D01	BLF12078	654	BARCODE	EF610371					28-May-2005	Solenopsis geminata	Aigrettes 1	Solenopsis	Solenopsis geminata	Brian Fisher	bfisher@calacademy.org	B.L.Fisher et al.	28-May-2005	Mauritius	Malagasy	Aigrettes 1	Ile aux Aigrettes	-20.419	57.73	1	1w|100% EtOH|coastal scrub|Sent to M. Alex Smith for barcoding, U of Guelph BOX-0566
ASMA403-05	CASENT0055985-D01	BLF12081	657	BARCODE	EF610354					28-May-2005	Solenopsis geminata	Aigrettes 1	Solenopsis	Solenopsis geminata	Brian Fisher	bfisher@calacademy.org	B.L.Fisher et al.	28-May-2005	Mauritius	Malagasy	Aigrettes 1	Ile aux Aigrettes	-20.419	57.73	1	1w|100% EtOH|coastal scrub|Sent to M. Alex Smith for barcoding, U of Guelph BOX-0567
ASMA404-05	CASENT0055986-D01	BLF12081	657	BARCODE	EF610353					28-May-2005	Solenopsis geminata	Aigrettes 1	Solenopsis	Solenopsis geminata	Brian Fisher	bfisher@calacademy.org	B.L.Fisher et al.	28-May-2005	Mauritius	Malagasy	Aigrettes 1	Ile aux Aigrettes	-20.419	57.73	1	1w|100% EtOH|coastal scrub|Sent to M. Alex Smith for barcoding, U of Guelph BOX-0567
ASMA405-05	CASENT0055987-D01	BLF12081	657	BARCODE	EF610372					28-May-2005	Solenopsis geminata	Aigrettes 1	Solenopsis	Solenopsis geminata	Brian Fisher	bfisher@calacademy.org	B.L.Fisher et al.	28-May-2005	Mauritius	Malagasy	Aigrettes 1	Ile aux Aigrettes	-20.419	57.73	1	1w|100% EtOH|coastal scrub|Sent to M. Alex Smith for barcoding, U of Guelph BOX-0567
ASMA414-05	CASENT0059684-D01	BLF12077	656	BARCODE	EF610375					28-May-2005	Solenopsis geminata	Aigrettes 1	Solenopsis	Solenopsis geminata	Brian Fisher	bfisher@calacademy.org	B.L.Fisher et al.	28-May-2005	Mauritius	Malagasy	Camizard 375	Camizard Mt., Bambous	-20.333	57.723	375	1w|100% EtOH|coastal scrub|Sent to M. Alex Smith for barcoding, U of Guelph BOX-0566
ASMA415-05	CASENT0059685-D01	BLF12077	651	BARCODE	EF610374					28-May-2005	Solenopsis geminata	Aigrettes 1	Solenopsis	Solenopsis geminata	Brian Fisher	bfisher@calacademy.org	B.L.Fisher et al.	28-May-2005	Mauritius	Malagasy	Aigrettes 1	Ile aux Aigrettes	-20.419	57.73	1	1w|100% EtOH|coastal scrub|Sent to M. Alex Smith for barcoding, U of Guelph BOX-0566
ASMA416-05	CASENT0059686-D01	BLF12077	645	BARCODE	EF610373					28-May-2005	Solenopsis geminata	Aigrettes 1	Solenopsis	Solenopsis geminata	Brian Fisher	bfisher@calacademy.org	B.L.Fisher et al.	28-May-2005	Mauritius	Malagasy	Aigrettes 1	Ile aux Aigrettes	-20.419	57.73	1	1w|100% EtOH|coastal scrub|Sent to M. Alex Smith for barcoding, U of Guelph BOX-0566
ASMA417-05	CASENT0059687-D01	BLF12077	650	BARCODE	EF610377					28-May-2005	Solenopsis geminata	Aigrettes 1	Solenopsis	Solenopsis geminata	Brian Fisher	bfisher@calacademy.org	B.L.Fisher et al.	28-May-2005	Mauritius	Malagasy	Aigrettes 1	Ile aux Aigrettes	-20.419	57.73	1	1w|100% EtOH|coastal scrub|Sent to M. Alex Smith for barcoding, U of Guelph BOX-0566
ASMA418-05	CASENT0059688-D01	BLF12077	648	BARCODE	EF610378					28-May-2005	Solenopsis geminata	Aigrettes 1	Solenopsis	Solenopsis geminata	Brian Fisher	bfisher@calacademy.org	B.L.Fisher et al.	28-May-2005	Mauritius	Malagasy	Aigrettes 1	Ile aux Aigrettes	-20.419	57.73	1	1w|100% EtOH|coastal scrub|Sent to M. Alex Smith for barcoding, U of Guelph BOX-0566
ASMA419-05	CASENT0059689-D01	BLF12077	652	BARCODE	EF610376					28-May-2005	Solenopsis geminata	Aigrettes 1	Solenopsis	Solenopsis geminata	Brian Fisher	bfisher@calacademy.org	B.L.Fisher et al.	28-May-2005	Mauritius	Malagasy	Aigrettes 1	Ile aux Aigrettes	-20.419	57.73	1	1w|100% EtOH|coastal scrub|Sent to M. Alex Smith for barcoding, U of Guelph BOX-0566
ASMA929-05	CASENT0055787-D01	BLF12149	657	BARCODE	EF610432					30-May-2005	Solenopsis mameti	Pouce 750	Solenopsis	Solenopsis mameti	Brian Fisher	bfisher@calacademy.org	B.L.Fisher et al.	30-May-2005	Mauritius	Malagasy	Pouce 750	Le Pouce Mt., Moka Range	-20.198	57.529	750	1w|100% EtOH|closed vegetation|Sent to M. Alex Smith for barcoding, U of Guelph BOX-0567
ASMA930-05	CASENT0055788-D01	BLF12149	657	BARCODE	EF610430					30-May-2005	Solenopsis mameti	Pouce 650	Solenopsis	Solenopsis mameti	Brian Fisher	bfisher@calacademy.org	B.L.Fisher et al.	30-May-2005	Mauritius	Malagasy	Pouce 650	Le Pouce Mt., Moka Range	-20.198	57.529	650	1w|100% EtOH|closed vegetation|Sent to M. Alex Smith for barcoding, U of Guelph BOX-0567
ASMA931-05	CASENT0055789-D01	BLF12149	657	BARCODE	EF610427					30-May-2005	Solenopsis mameti	Pouce 650	Solenopsis	Solenopsis mameti	Brian Fisher	bfisher@calacademy.org	B.L.Fisher et al.	30-May-2005	Mauritius	Malagasy	Pouce 650	Le Pouce Mt., Moka Range	-20.198	57.529	650	1w|100% EtOH|closed vegetation|Sent to M. Alex Smith for barcoding, U of Guelph BOX-0567
ASMA932-05	CASENT0055790-D01	BLF12149	657	BARCODE	EF610418					30-May-2005	Solenopsis mameti	Pouce 650	Solenopsis	Solenopsis mameti	Brian Fisher	bfisher@calacademy.org	B.L.Fisher et al.	30-May-2005	Mauritius	Malagasy	Pouce 650	Le Pouce Mt., Moka Range	-20.198	57.529	650	1w|100% EtOH|closed vegetation|Sent to M. Alex Smith for barcoding, U of Guelph BOX-0567
ASMA933-05	CASENT0055791-D01	BLF12149	654	BARCODE	EF610401					30-May-2005	Solenopsis mameti	Pouce 650	Solenopsis	Solenopsis mameti	Brian Fisher	bfisher@calacademy.org	B.L.Fisher et al.	30-May-2005	Mauritius	Malagasy	Pouce 650	Le Pouce Mt., Moka Range	-20.198	57.529	650	1w|100% EtOH|closed vegetation|Sent to M. Alex Smith for barcoding, U of Guelph BOX-0567
ASMA934-05	CASENT0055792-D01	BLF12149	657	BARCODE	EF610434					30-May-2005	Solenopsis mameti	Pouce 650	Solenopsis	Solenopsis mameti	Brian Fisher	bfisher@calacademy.org	B.L.Fisher et al.	30-May-2005	Mauritius	Malagasy	Pouce 650	Le Pouce Mt., Moka Range	-20.198	57.529	650	1w|100% EtOH|closed vegetation|Sent to M. Alex Smith for barcoding, U of Guelph BOX-0567
ASMA935-05	CASENT0055811-D01	BLF12152	657	BARCODE	EF610435					30-May-2005	Solenopsis mameti	Pouce 750	Solenopsis	Solenopsis mameti	Brian Fisher	bfisher@calacademy.org	B.L.Fisher et al.	30-May-2005	Mauritius	Malagasy	Pouce 750	Le Pouce Mt., Moka Range	-20.198	57.529	750	1w|100% EtOH|closed vegetation|Sent to M. Alex Smith for barcoding, U of Guelph BOX-0567
ASMA936-05	CASENT0055812-D01	BLF12152	657	BARCODE	EF610416					30-May-2005	Solenopsis mameti	Pouce 650	Solenopsis	Solenopsis mameti	Brian Fisher	bfisher@calacademy.org	B.L.Fisher et al.	30-May-2005	Mauritius	Malagasy	Pouce 650	Le Pouce Mt., Moka Range	-20.198	57.529	650	1w|100% EtOH|closed vegetation|Sent to M. Alex Smith for barcoding, U of Guelph BOX-0567
ASMA937-05	CASENT0055813-D01	BLF12152	657	BARCODE	EF610417					30-May-2005	Solenopsis mameti	Pouce 650	Solenopsis	Solenopsis mameti	Brian Fisher	bfisher@calacademy.org	B.L.Fisher et al.	30-May-2005	Mauritius	Malagasy	Pouce 650	Le Pouce Mt., Moka Range	-20.198	57.529	650	1w|100% EtOH|closed vegetation|Sent to M. Alex Smith for barcoding, U of Guelph BOX-0567
ASMA938-05	CASENT0055814-D01	BLF12152	657	BARCODE	EF610425					30-May-2005	Solenopsis mameti	Pouce 650	Solenopsis	Solenopsis mameti	Brian Fisher	bfisher@calacademy.org	B.L.Fisher et al.	30-May-2005	Mauritius	Malagasy	Pouce 650	Le Pouce Mt., Moka Range	-20.198	57.529	650	1w|100% EtOH|closed vegetation|Sent to M. Alex Smith for barcoding, U of Guelph BOX-0567
ASMA939-05	CASENT0055815-D01	BLF12152	657	BARCODE	EF610436					30-May-2005	Solenopsis mameti	Pouce 650	Solenopsis	Solenopsis mameti	Brian Fisher	bfisher@calacademy.org	B.L.Fisher et al.	30-May-2005	Mauritius	Malagasy	Pouce 650	Le Pouce Mt., Moka Range	-20.198	57.529	650	1w|100% EtOH|closed vegetation|Sent to M. Alex Smith for barcoding, U of Guelph BOX-0567
ASMA940-05	CASENT0055816-D01	BLF12152	295	CO1	EU525218	EU490488	EU518154	WSP-		30-May-2005	Solenopsis mameti	Pouce 650	Solenopsis	Solenopsis mameti	Brian Fisher	bfisher@calacademy.org	B.L.Fisher et al.	30-May-2005	Mauritius	Malagasy	Pouce 650	Le Pouce Mt., Moka Range	-20.198	57.529	650	1w|100% EtOH|closed vegetation|Sent to M. Alex Smith for barcoding, U of Guelph BOX-0567
ASMA758-05	CASENT0055897-D01	BLF12049	657	BARCODE	EF610449					27-May-2005	Solenopsis mameti	Brise 200	Solenopsis	Solenopsis mameti	Brian Fisher	bfisher@calacademy.org	B.L.Fisher et al.	27-May-2005	Mauritius	Malagasy	Brise 200	Brise Mt., Bambous	-20.346	57.755	200	1w|100% EtOH|rainforest|Sent to M. Alex Smith for barcoding, U of Guelph BOX-0566
ASMA760-05	CASENT0055906-D01	BLF12054	657	BARCODE	EF610456					27-May-2005	Solenopsis mameti	Camizard 375	Solenopsis	Solenopsis mameti	Brian Fisher	bfisher@calacademy.org	B.L.Fisher et al.	27-May-2005	Mauritius	Malagasy	Camizard 375	Camizard Mt., Bambous	-20.333	57.723	375	1w|100% EtOH|rainforest|Sent to M. Alex Smith for barcoding, U of Guelph BOX-0566
ASMA761-05	CASENT0055907-D01	BLF12054	657	BARCODE	EF610455					27-May-2005	Solenopsis mameti	Camizard 375	Solenopsis	Solenopsis mameti	Brian Fisher	bfisher@calacademy.org	B.L.Fisher et al.	27-May-2005	Mauritius	Malagasy	Camizard 375	Camizard Mt., Bambous	-20.333	57.723	375	1w|100% EtOH|rainforest|Sent to M. Alex Smith for barcoding, U of Guelph BOX-0566
ASMA762-05	CASENT0055908-D01	BLF12054	656	BARCODE	EF610453					27-May-2005	Solenopsis mameti	Camizard 375	Solenopsis	Solenopsis mameti	Brian Fisher	bfisher@calacademy.org	B.L.Fisher et al.	27-May-2005	Mauritius	Malagasy	Camizard 375	Camizard Mt., Bambous	-20.333	57.723	375	1w|100% EtOH|rainforest|Sent to M. Alex Smith for barcoding, U of Guelph BOX-0566
ASMA763-05	CASENT0055909-D01	BLF12054	650	BARCODE	EF610454					27-May-2005	Solenopsis mameti	Camizard 375	Solenopsis	Solenopsis mameti	Brian Fisher	bfisher@calacademy.org	B.L.Fisher et al.	27-May-2005	Mauritius	Malagasy	Camizard 375	Camizard Mt., Bambous	-20.333	57.723	375	1w|100% EtOH|rainforest|Sent to M. Alex Smith for barcoding, U of Guelph BOX-0566
ASMA764-05	CASENT0055910-D01	BLF12054	657	BARCODE	EF610452					27-May-2005	Solenopsis mameti	Camizard 375	Solenopsis	Solenopsis mameti	Brian Fisher	bfisher@calacademy.org	B.L.Fisher et al.	27-May-2005	Mauritius	Malagasy	Camizard 375	Camizard Mt., Bambous	-20.333	57.723	375	1w|100% EtOH|rainforest|Sent to M. Alex Smith for barcoding, U of Guelph BOX-0566
ASMA765-05	CASENT0055911-D01	BLF12054	656	BARCODE	EF610459					27-May-2005	Solenopsis mameti	Camizard 375	Solenopsis	Solenopsis mameti	Brian Fisher	bfisher@calacademy.org	B.L.Fisher et al.	27-May-2005	Mauritius	Malagasy	Camizard 375	Camizard Mt., Bambous	-20.333	57.723	375	1w|100% EtOH|rainforest|Sent to M. Alex Smith for barcoding, U of Guelph BOX-0566
ASMA890-05	CASENT0055925-D01	BLF12027	656	BARCODE	EF610402					26-May-2005	Solenopsis mameti	Pieter Both 770	Solenopsis	Solenopsis mameti	Brian Fisher	bfisher@calacademy.org	B.L.Fisher et al.	26-May-2005	Mauritius	Malagasy	Pieter Both 770	Pieter Both Mt., Moka Range	-20.192	57.555	770	1w|100% EtOH|closed vegetation|Sent to M. Alex Smith for barcoding, U of Guelph BOX-0566
ASMA891-05	CASENT0055926-D01	BLF12027	657	BARCODE	EF610406					26-May-2005	Solenopsis mameti	Pieter Both 770	Solenopsis	Solenopsis mameti	Brian Fisher	bfisher@calacademy.org	B.L.Fisher et al.	26-May-2005	Mauritius	Malagasy	Pieter Both 770	Pieter Both Mt., Moka Range	-20.192	57.555	770	1w|100% EtOH|closed vegetation|Sent to M. Alex Smith for barcoding, U of Guelph BOX-0566
ASMA892-05	CASENT0055927-D01	BLF12027	657	BARCODE	EF610404					26-May-2005	Solenopsis mameti	Pieter Both 770	Solenopsis	Solenopsis mameti	Brian Fisher	bfisher@calacademy.org	B.L.Fisher et al.	26-May-2005	Mauritius	Malagasy	Pieter Both 770	Pieter Both Mt., Moka Range	-20.192	57.555	770	1w|100% EtOH|closed vegetation|Sent to M. Alex Smith for barcoding, U of Guelph BOX-0566
ASMA893-05	CASENT0055928-D01	BLF12027	657	BARCODE	EF610408					26-May-2005	Solenopsis mameti	Pieter Both 770	Solenopsis	Solenopsis mameti	Brian Fisher	bfisher@calacademy.org	B.L.Fisher et al.	26-May-2005	Mauritius	Malagasy	Pieter Both 770	Pieter Both Mt., Moka Range	-20.192	57.555	770	1w|100% EtOH|closed vegetation|Sent to M. Alex Smith for barcoding, U of Guelph BOX-0566
ASMA894-05	CASENT0055929-D01	BLF12027	621	BARCODE	EF610410					26-May-2005	Solenopsis mameti	Pieter Both 770	Solenopsis	Solenopsis mameti	Brian Fisher	bfisher@calacademy.org	B.L.Fisher et al.	26-May-2005	Mauritius	Malagasy	Pieter Both 770	Pieter Both Mt., Moka Range	-20.192	57.555	770	1w|100% EtOH|closed vegetation|Sent to M. Alex Smith for barcoding, U of Guelph BOX-0566
ASMA895-05	CASENT0055930-D01	BLF12027	657	BARCODE	EF610409					26-May-2005	Solenopsis mameti	Pieter Both 770	Solenopsis	Solenopsis mameti	Brian Fisher	bfisher@calacademy.org	B.L.Fisher et al.	26-May-2005	Mauritius	Malagasy	Pieter Both 770	Pieter Both Mt., Moka Range	-20.192	57.555	770	1w|100% EtOH|closed vegetation|Sent to M. Alex Smith for barcoding, U of Guelph BOX-0566
ASMA896-05	CASENT0055931-D01	BLF12026	657	BARCODE	EF610403					26-May-2005	Solenopsis mameti	Pieter Both 770	Solenopsis	Solenopsis mameti	Brian Fisher	bfisher@calacademy.org	B.L.Fisher et al.	26-May-2005	Mauritius	Malagasy	Pieter Both 770	Pieter Both Mt., Moka Range	-20.192	57.555	770	1w|100% EtOH|closed vegetation|Sent to M. Alex Smith for barcoding, U of Guelph BOX-0566
ASMA897-05	CASENT0055932-D01	BLF12026	633	BARCODE	EF610411					26-May-2005	Solenopsis mameti	Pieter Both 770	Solenopsis	Solenopsis mameti	Brian Fisher	bfisher@calacademy.org	B.L.Fisher et al.	26-May-2005	Mauritius	Malagasy	Pieter Both 770	Pieter Both Mt., Moka Range	-20.192	57.555	770	1w|100% EtOH|closed vegetation|Sent to M. Alex Smith for barcoding, U of Guelph BOX-0566
ASMA898-05	CASENT0055933-D01	BLF12026	653	BARCODE	EF610405					26-May-2005	Solenopsis mameti	Pieter Both 770	Solenopsis	Solenopsis mameti	Brian Fisher	bfisher@calacademy.org	B.L.Fisher et al.	26-May-2005	Mauritius	Malagasy	Pieter Both 770	Pieter Both Mt., Moka Range	-20.192	57.555	770	1w|100% EtOH|closed vegetation|Sent to M. Alex Smith for barcoding, U of Guelph BOX-0566
ASMA899-05	CASENT0055934-D01	BLF12026	657	BARCODE	EF610407					26-May-2005	Solenopsis mameti	Pieter Both 770	Solenopsis	Solenopsis mameti	Brian Fisher	bfisher@calacademy.org	B.L.Fisher et al.	26-May-2005	Mauritius	Malagasy	Pieter Both 770	Pieter Both Mt., Moka Range	-20.192	57.555	770	1w|100% EtOH|closed vegetation|Sent to M. Alex Smith for barcoding, U of Guelph BOX-0566
ASMA900-05	CASENT0055935-D01	BLF12026	640	BARCODE	EF610413					26-May-2005	Solenopsis mameti	Pieter Both 770	Solenopsis	Solenopsis mameti	Brian Fisher	bfisher@calacademy.org	B.L.Fisher et al.	26-May-2005	Mauritius	Malagasy	Pieter Both 770	Pieter Both Mt., Moka Range	-20.192	57.555	770	1w|100% EtOH|closed vegetation|Sent to M. Alex Smith for barcoding, U of Guelph BOX-0566
ASMA901-05	CASENT0055936-D01	BLF12026	657	BARCODE	EF610412					26-May-2005	Solenopsis mameti	Pieter Both 770	Solenopsis	Solenopsis mameti	Brian Fisher	bfisher@calacademy.org	B.L.Fisher et al.	26-May-2005	Mauritius	Malagasy	Pieter Both 770	Pieter Both Mt., Moka Range	-20.192	57.555	770	1w|100% EtOH|closed vegetation|Sent to M. Alex Smith for barcoding, U of Guelph BOX-0566
ASMA501-05	CASENT0056492-D01	BLF12116	657	BARCODE	EF610484					29-May-2005	Solenopsis mameti	Vatovavy 175	Solenopsis	Solenopsis mameti	Brian Fisher	bfisher@calacademy.org	B.L.Fisher et al.	29-May-2005	Mauritius	Malagasy	Vatovavy 175	7.6 km 122deg Kianjavato, Foret Classee Vatovavy	-21.4	47.94	175	1w|100% EtOH|rainforest|Sent to M. Alex Smith for barcoding, U of Guelph BOX-0567
ASMA502-05	CASENT0056493-D01	BLF12116	657	BARCODE	EF610489					29-May-2005	Solenopsis mameti	Black River 750	Solenopsis	Solenopsis mameti	Brian Fisher	bfisher@calacademy.org	B.L.Fisher et al.	29-May-2005	Mauritius	Malagasy	Black River 750	Petite Riviere Noire Mt.	-20.409	57.408	750	1w|100% EtOH|rainforest|Sent to M. Alex Smith for barcoding, U of Guelph BOX-0567
ASMA503-05	CASENT0056494-D01	BLF12116	657	BARCODE	EF610486					29-May-2005	Solenopsis mameti	Black River 750	Solenopsis	Solenopsis mameti	Brian Fisher	bfisher@calacademy.org	B.L.Fisher et al.	29-May-2005	Mauritius	Malagasy	Black River 750	Petite Riviere Noire Mt.	-20.409	57.408	750	1w|100% EtOH|rainforest|Sent to M. Alex Smith for barcoding, U of Guelph BOX-0567
ASMA504-05	CASENT0056495-D01	BLF12116	657	BARCODE	EF610488					29-May-2005	Solenopsis mameti	Black River 750	Solenopsis	Solenopsis mameti	Brian Fisher	bfisher@calacademy.org	B.L.Fisher et al.	29-May-2005	Mauritius	Malagasy	Black River 750	Petite Riviere Noire Mt.	-20.409	57.408	750	1w|100% EtOH|rainforest|Sent to M. Alex Smith for barcoding, U of Guelph BOX-0567
ASMA505-05	CASENT0056496-D01	BLF12116	653	BARCODE	EF610482					29-May-2005	Solenopsis mameti	Black River 750	Solenopsis	Solenopsis mameti	Brian Fisher	bfisher@calacademy.org	B.L.Fisher et al.	29-May-2005	Mauritius	Malagasy	Black River 750	Petite Riviere Noire Mt.	-20.409	57.408	750	1w|100% EtOH|rainforest|Sent to M. Alex Smith for barcoding, U of Guelph BOX-0567
ASMA506-05	CASENT0056497-D01	BLF12116	631	BARCODE	EU525219	EU490461		WSP-		29-May-2005	Solenopsis mameti	Black River 750	Solenopsis	Solenopsis mameti	Brian Fisher	bfisher@calacademy.org	B.L.Fisher et al.	29-May-2005	Mauritius	Malagasy	Black River 750	Petite Riviere Noire Mt.	-20.409	57.408	750	1w|100% EtOH|rainforest|Sent to M. Alex Smith for barcoding, U of Guelph BOX-0567
ASMA467-05	CASENT0058911-D01	BLF12127	656	BARCODE	EF610476					29-May-2005	Solenopsis mameti	Basin Blanc 480	Solenopsis	Solenopsis mameti	Brian Fisher	bfisher@calacademy.org	B.L.Fisher et al.	29-May-2005	Mauritius	Malagasy	Basin Blanc 480	Basin Blanc	-20.453	57.478	480	1w|100% EtOH|rainforest|Sent to M. Alex Smith for barcoding, U of Guelph BOX-0567
ASMA507-05	CASENT0058924-D01	BLF12115	656	BARCODE	EF610493					29-May-2005	Solenopsis mameti	Basin Blanc 480	Solenopsis	Solenopsis mameti	Brian Fisher	bfisher@calacademy.org	B.L.Fisher et al.	29-May-2005	Mauritius	Malagasy	Basin Blanc 480	Basin Blanc	-20.453	57.478	480	1w|100% EtOH|rainforest|Sent to M. Alex Smith for barcoding, U of Guelph BOX-0567
ASMA508-05	CASENT0058925-D01	BLF12115	655	BARCODE	EF610492					29-May-2005	Solenopsis mameti	Black River 750	Solenopsis	Solenopsis mameti	Brian Fisher	bfisher@calacademy.org	B.L.Fisher et al.	29-May-2005	Mauritius	Malagasy	Black River 750	Petite Riviere Noire Mt.	-20.409	57.408	750	1w|100% EtOH|rainforest|Sent to M. Alex Smith for barcoding, U of Guelph BOX-0567
ASMA509-05	CASENT0058926-D01	BLF12115	657	BARCODE	EF610490					29-May-2005	Solenopsis mameti	Black River 750	Solenopsis	Solenopsis mameti	Brian Fisher	bfisher@calacademy.org	B.L.Fisher et al.	29-May-2005	Mauritius	Malagasy	Black River 750	Petite Riviere Noire Mt.	-20.409	57.408	750	1w|100% EtOH|rainforest|Sent to M. Alex Smith for barcoding, U of Guelph BOX-0567
ASMA510-05	CASENT0058927-D01	BLF12115	657	BARCODE	EF610487					29-May-2005	Solenopsis mameti	Black River 750	Solenopsis	Solenopsis mameti	Brian Fisher	bfisher@calacademy.org	B.L.Fisher et al.	29-May-2005	Mauritius	Malagasy	Black River 750	Petite Riviere Noire Mt.	-20.409	57.408	750	1w|100% EtOH|rainforest|Sent to M. Alex Smith for barcoding, U of Guelph BOX-0567
ASMA511-05	CASENT0058928-D01	BLF12115	657	BARCODE	EF610491					29-May-2005	Solenopsis mameti	Black River 750	Solenopsis	Solenopsis mameti	Brian Fisher	bfisher@calacademy.org	B.L.Fisher et al.	29-May-2005	Mauritius	Malagasy	Black River 750	Petite Riviere Noire Mt.	-20.409	57.408	750	1w|100% EtOH|rainforest|Sent to M. Alex Smith for barcoding, U of Guelph BOX-0567
ASMA512-05	CASENT0058929-D01	BLF12115	603	BARCODE	EF610477					29-May-2005	Solenopsis mameti	Black River 750	Solenopsis	Solenopsis mameti	Brian Fisher	bfisher@calacademy.org	B.L.Fisher et al.	29-May-2005	Mauritius	Malagasy	Black River 750	Petite Riviere Noire Mt.	-20.409	57.408	750	1w|100% EtOH|rainforest|Sent to M. Alex Smith for barcoding, U of Guelph BOX-0567
ASMA738-05	CASENT0059340-D01	BLF12155	657	BARCODE	EF610446					31-May-2005	Solenopsis mameti	Calebasses 600	Solenopsis	Solenopsis mameti	Brian Fisher	bfisher@calacademy.org	B.L.Fisher et al.	31-May-2005	Mauritius	Malagasy	Calebasses 600	Calebasses Mt.	-20.181	57.584	600	1w|100% EtOH|closed forest|Sent to M. Alex Smith for barcoding, U of Guelph BOX-0567
ASMA739-05	CASENT0059341-D01	BLF12155	657	BARCODE	EF610443					31-May-2005	Solenopsis mameti	Calebasses 600	Solenopsis	Solenopsis mameti	Brian Fisher	bfisher@calacademy.org	B.L.Fisher et al.	31-May-2005	Mauritius	Malagasy	Calebasses 600	Calebasses Mt.	-20.181	57.584	600	1w|100% EtOH|closed forest|Sent to M. Alex Smith for barcoding, U of Guelph BOX-0567
ASMA740-05	CASENT0059342-D01	BLF12155	657	BARCODE	EF610448					31-May-2005	Solenopsis mameti	Calebasses 600	Solenopsis	Solenopsis mameti	Brian Fisher	bfisher@calacademy.org	B.L.Fisher et al.	31-May-2005	Mauritius	Malagasy	Calebasses 600	Calebasses Mt.	-20.181	57.584	600	1w|100% EtOH|closed forest|Sent to M. Alex Smith for barcoding, U of Guelph BOX-0567
ASMA741-05	CASENT0059343-D01	BLF12155	657	BARCODE	EF610445					31-May-2005	Solenopsis mameti	Calebasses 600	Solenopsis	Solenopsis mameti	Brian Fisher	bfisher@calacademy.org	B.L.Fisher et al.	31-May-2005	Mauritius	Malagasy	Calebasses 600	Calebasses Mt.	-20.181	57.584	600	1w|100% EtOH|closed forest|Sent to M. Alex Smith for barcoding, U of Guelph BOX-0567
ASMA742-05	CASENT0059344-D01	BLF12155	656	BARCODE	EF610447					31-May-2005	Solenopsis mameti	Calebasses 600	Solenopsis	Solenopsis mameti	Brian Fisher	bfisher@calacademy.org	B.L.Fisher et al.	31-May-2005	Mauritius	Malagasy	Calebasses 600	Calebasses Mt.	-20.181	57.584	600	1w|100% EtOH|closed forest|Sent to M. Alex Smith for barcoding, U of Guelph BOX-0567
ASMA743-05	CASENT0059345-D01	BLF12155	657	BARCODE	EF610444					31-May-2005	Solenopsis mameti	Calebasses 600	Solenopsis	Solenopsis mameti	Brian Fisher	bfisher@calacademy.org	B.L.Fisher et al.	31-May-2005	Mauritius	Malagasy	Calebasses 600	Calebasses Mt.	-20.181	57.584	600	1w|100% EtOH|closed forest|Sent to M. Alex Smith for barcoding, U of Guelph BOX-0567
ASMAI125-05	CASENT0059524-D01	BLF12008	657	BARCODE	EF610396					25-May-2005	Solenopsis mameti	Pouce 750	Solenopsis	Solenopsis mameti	Brian Fisher	bfisher@calacademy.org	B.L.Fisher et al.	25-May-2005	Mauritius	Malagasy	Pouce 750	Le Pouce Mt., Moka Range	-20.198	57.529	750	1w|100% EtOH|closed vegetation|Sent to M. Alex Smith for barcoding, U of Guelph BOX-0565
ASMAI126-05	CASENT0059525-D01	BLF12008	657	BARCODE	EF610398					25-May-2005	Solenopsis mameti	Pouce 750	Solenopsis	Solenopsis mameti	Brian Fisher	bfisher@calacademy.org	B.L.Fisher et al.	25-May-2005	Mauritius	Malagasy	Pouce 750	Le Pouce Mt., Moka Range	-20.198	57.529	750	1w|100% EtOH|closed vegetation|Sent to M. Alex Smith for barcoding, U of Guelph BOX-0565
ASMAI127-05	CASENT0059526-D01	BLF12008	657	BARCODE	EF610397					25-May-2005	Solenopsis mameti	Pouce 750	Solenopsis	Solenopsis mameti	Brian Fisher	bfisher@calacademy.org	B.L.Fisher et al.	25-May-2005	Mauritius	Malagasy	Pouce 750	Le Pouce Mt., Moka Range	-20.198	57.529	750	1w|100% EtOH|closed vegetation|Sent to M. Alex Smith for barcoding, U of Guelph BOX-0565
ASMA521-05	CASENT0059563-D01	BLF12118	656	BARCODE	EF610498					29-May-2005	Solenopsis mameti	Black River 750	Solenopsis	Solenopsis mameti	Brian Fisher	bfisher@calacademy.org	B.L.Fisher et al.	29-May-2005	Mauritius	Malagasy	Cocotte 700	Cocotte Mt.	-20.441	57.473	700	1w|100% EtOH|rainforest|Sent to M. Alex Smith for barcoding, U of Guelph BOX-0567
ASMA522-05	CASENT0059564-D01	BLF12118	655	BARCODE	EF610497					29-May-2005	Solenopsis mameti	Black River 750	Solenopsis	Solenopsis mameti	Brian Fisher	bfisher@calacademy.org	B.L.Fisher et al.	29-May-2005	Mauritius	Malagasy	Black River 750	Petite Riviere Noire Mt.	-20.409	57.408	750	1w|100% EtOH|rainforest|Sent to M. Alex Smith for barcoding, U of Guelph BOX-0567
ASMA523-05	CASENT0059565-D01	BLF12118	656	BARCODE	EF610496					29-May-2005	Solenopsis mameti	Black River 750	Solenopsis	Solenopsis mameti	Brian Fisher	bfisher@calacademy.org	B.L.Fisher et al.	29-May-2005	Mauritius	Malagasy	Black River 750	Petite Riviere Noire Mt.	-20.409	57.408	750	1w|100% EtOH|rainforest|Sent to M. Alex Smith for barcoding, U of Guelph BOX-0567
ASMA524-05	CASENT0059566-D01	BLF12118	657	BARCODE	EF610495					29-May-2005	Solenopsis mameti	Black River 750	Solenopsis	Solenopsis mameti	Brian Fisher	bfisher@calacademy.org	B.L.Fisher et al.	29-May-2005	Mauritius	Malagasy	Black River 750	Petite Riviere Noire Mt.	-20.409	57.408	750	1w|100% EtOH|rainforest|Sent to M. Alex Smith for barcoding, U of Guelph BOX-0567
ASMA525-05	CASENT0059567-D01	BLF12118	656	BARCODE	EF610415					29-May-2005	Solenopsis mameti	Black River 750	Solenopsis	Solenopsis mameti	Brian Fisher	bfisher@calacademy.org	B.L.Fisher et al.	29-May-2005	Mauritius	Malagasy	Black River 750	Petite Riviere Noire Mt.	-20.409	57.408	750	1w|100% EtOH|rainforest|Sent to M. Alex Smith for barcoding, U of Guelph BOX-0567
ASMA526-05	CASENT0059568-D01	BLF12118	657	BARCODE	EF610499					29-May-2005	Solenopsis mameti	Black River 750	Solenopsis	Solenopsis mameti	Brian Fisher	bfisher@calacademy.org	B.L.Fisher et al.	29-May-2005	Mauritius	Malagasy	Black River 750	Petite Riviere Noire Mt.	-20.409	57.408	750	1w|100% EtOH|rainforest|Sent to M. Alex Smith for barcoding, U of Guelph BOX-0567
ASMA917-05	CASENT0059605-D01	BLF12034	657	BARCODE	EF610419					26-May-2005	Solenopsis mameti	Pieter Both 770	Solenopsis	Solenopsis mameti	Brian Fisher	bfisher@calacademy.org	B.L.Fisher et al.	26-May-2005	Mauritius	Malagasy	Pieter Both 770	Pieter Both Mt., Moka Range	-20.192	57.555	770	1w|100% EtOH|closed vegetation|Sent to M. Alex Smith for barcoding, U of Guelph BOX-0566
ASMA918-05	CASENT0059606-D01	BLF12034	656	BARCODE	EF610420					26-May-2005	Solenopsis mameti	Pieter Both 770	Solenopsis	Solenopsis mameti	Brian Fisher	bfisher@calacademy.org	B.L.Fisher et al.	26-May-2005	Mauritius	Malagasy	Pieter Both 770	Pieter Both Mt., Moka Range	-20.192	57.555	770	1w|100% EtOH|closed vegetation|Sent to M. Alex Smith for barcoding, U of Guelph BOX-0566
ASMA919-05	CASENT0059607-D01	BLF12034	657	BARCODE	EF610424					26-May-2005	Solenopsis mameti	Pieter Both 770	Solenopsis	Solenopsis mameti	Brian Fisher	bfisher@calacademy.org	B.L.Fisher et al.	26-May-2005	Mauritius	Malagasy	Pieter Both 770	Pieter Both Mt., Moka Range	-20.192	57.555	770	1w|100% EtOH|closed vegetation|Sent to M. Alex Smith for barcoding, U of Guelph BOX-0566
ASMA920-05	CASENT0059608-D01	BLF12034	656	BARCODE	EF610421					26-May-2005	Solenopsis mameti	Pieter Both 770	Solenopsis	Solenopsis mameti	Brian Fisher	bfisher@calacademy.org	B.L.Fisher et al.	26-May-2005	Mauritius	Malagasy	Pieter Both 770	Pieter Both Mt., Moka Range	-20.192	57.555	770	1w|100% EtOH|closed vegetation|Sent to M. Alex Smith for barcoding, U of Guelph BOX-0566
ASMA921-05	CASENT0059609-D01	BLF12034	655	BARCODE	EF610422					26-May-2005	Solenopsis mameti	Pieter Both 770	Solenopsis	Solenopsis mameti	Brian Fisher	bfisher@calacademy.org	B.L.Fisher et al.	26-May-2005	Mauritius	Malagasy	Pieter Both 770	Pieter Both Mt., Moka Range	-20.192	57.555	770	1w|100% EtOH|closed vegetation|Sent to M. Alex Smith for barcoding, U of Guelph BOX-0566
ASMA922-05	CASENT0059610-D01	BLF12034	657	BARCODE	EF610423					26-May-2005	Solenopsis mameti	Pieter Both 770	Solenopsis	Solenopsis mameti	Brian Fisher	bfisher@calacademy.org	B.L.Fisher et al.	26-May-2005	Mauritius	Malagasy	Pieter Both 770	Pieter Both Mt., Moka Range	-20.192	57.555	770	1w|100% EtOH|closed vegetation|Sent to M. Alex Smith for barcoding, U of Guelph BOX-0566
ASMA923-05	CASENT0059611-D01	BLF12025	657	BARCODE	EF610414					26-May-2005	Solenopsis mameti	Pieter Both 770	Solenopsis	Solenopsis mameti	Brian Fisher	bfisher@calacademy.org	B.L.Fisher et al.	26-May-2005	Mauritius	Malagasy	Pieter Both 770	Pieter Both Mt., Moka Range	-20.192	57.555	770	1w|100% EtOH|closed vegetation|Sent to M. Alex Smith for barcoding, U of Guelph BOX-0565
ASMA924-05	CASENT0059612-D01	BLF12025	657	BARCODE	EF610431					26-May-2005	Solenopsis mameti	Pieter Both 770	Solenopsis	Solenopsis mameti	Brian Fisher	bfisher@calacademy.org	B.L.Fisher et al.	26-May-2005	Mauritius	Malagasy	Pieter Both 770	Pieter Both Mt., Moka Range	-20.192	57.555	770	1w|100% EtOH|closed vegetation|Sent to M. Alex Smith for barcoding, U of Guelph BOX-0566
ASMA925-05	CASENT0059613-D01	BLF12025	656	BARCODE	EF610426					26-May-2005	Solenopsis mameti	Pieter Both 770	Solenopsis	Solenopsis mameti	Brian Fisher	bfisher@calacademy.org	B.L.Fisher et al.	26-May-2005	Mauritius	Malagasy	Pieter Both 770	Pieter Both Mt., Moka Range	-20.192	57.555	770	1w|100% EtOH|closed vegetation|Sent to M. Alex Smith for barcoding, U of Guelph BOX-0566
ASMA926-05	CASENT0059614-D01	BLF12025	657	BARCODE	EF610428					26-May-2005	Solenopsis mameti	Pieter Both 770	Solenopsis	Solenopsis mameti	Brian Fisher	bfisher@calacademy.org	B.L.Fisher et al.	26-May-2005	Mauritius	Malagasy	Pieter Both 770	Pieter Both Mt., Moka Range	-20.192	57.555	770	1w|100% EtOH|closed vegetation|Sent to M. Alex Smith for barcoding, U of Guelph BOX-0566
ASMA927-05	CASENT0059615-D01	BLF12025	655	BARCODE	EF610433					26-May-2005	Solenopsis mameti	Pieter Both 770	Solenopsis	Solenopsis mameti	Brian Fisher	bfisher@calacademy.org	B.L.Fisher et al.	26-May-2005	Mauritius	Malagasy	Pieter Both 770	Pieter Both Mt., Moka Range	-20.192	57.555	770	1w|100% EtOH|closed vegetation|Sent to M. Alex Smith for barcoding, U of Guelph BOX-0566
ASMA928-05	CASENT0059616-D01	BLF12025	613	BARCODE	EF610429					26-May-2005	Solenopsis mameti	Pieter Both 770	Solenopsis	Solenopsis mameti	Brian Fisher	bfisher@calacademy.org	B.L.Fisher et al.	26-May-2005	Mauritius	Malagasy	Pieter Both 770	Pieter Both Mt., Moka Range	-20.192	57.555	770	1w|100% EtOH|closed vegetation|Sent to M. Alex Smith for barcoding, U of Guelph BOX-0566
ASMA767-05	CASENT0059623-D01	BLF12046	657	BARCODE	EF610457					27-May-2005	Solenopsis mameti	Camizard 375	Solenopsis	Solenopsis mameti	Brian Fisher	bfisher@calacademy.org	B.L.Fisher et al.	27-May-2005	Mauritius	Malagasy	Pieter Both 770	Pieter Both Mt., Moka Range	-20.192	57.555	770	1w|100% EtOH|rainforest|Sent to M. Alex Smith for barcoding, U of Guelph BOX-0566
ASMA768-05	CASENT0059624-D01	BLF12046	657	BARCODE	EF610462					27-May-2005	Solenopsis mameti	Camizard 375	Solenopsis	Solenopsis mameti	Brian Fisher	bfisher@calacademy.org	B.L.Fisher et al.	27-May-2005	Mauritius	Malagasy	Camizard 375	Camizard Mt., Bambous	-20.333	57.723	375	1w|100% EtOH|rainforest|Sent to M. Alex Smith for barcoding, U of Guelph BOX-0566
ASMA769-05	CASENT0059625-D01	BLF12046	657	BARCODE	EF610461					27-May-2005	Solenopsis mameti	Camizard 375	Solenopsis	Solenopsis mameti	Brian Fisher	bfisher@calacademy.org	B.L.Fisher et al.	27-May-2005	Mauritius	Malagasy	Camizard 375	Camizard Mt., Bambous	-20.333	57.723	375	1w|100% EtOH|rainforest|Sent to M. Alex Smith for barcoding, U of Guelph BOX-0566
ASMA770-05	CASENT0059626-D01	BLF12046	657	BARCODE	EF610460					27-May-2005	Solenopsis mameti	Camizard 375	Solenopsis	Solenopsis mameti	Brian Fisher	bfisher@calacademy.org	B.L.Fisher et al.	27-May-2005	Mauritius	Malagasy	Camizard 375	Camizard Mt., Bambous	-20.333	57.723	375	1w|100% EtOH|rainforest|Sent to M. Alex Smith for barcoding, U of Guelph BOX-0566
ASMA771-05	CASENT0059627-D01	BLF12046	657	BARCODE	EF610458					27-May-2005	Solenopsis mameti	Camizard 375	Solenopsis	Solenopsis mameti	Brian Fisher	bfisher@calacademy.org	B.L.Fisher et al.	27-May-2005	Mauritius	Malagasy	Camizard 375	Camizard Mt., Bambous	-20.333	57.723	375	1w|100% EtOH|rainforest|Sent to M. Alex Smith for barcoding, U of Guelph BOX-0566
ASMA772-05	CASENT0059628-D01	BLF12046	657	BARCODE	EF610450					27-May-2005	Solenopsis mameti	Camizard 375	Solenopsis	Solenopsis mameti	Brian Fisher	bfisher@calacademy.org	B.L.Fisher et al.	27-May-2005	Mauritius	Malagasy	Camizard 375	Camizard Mt., Bambous	-20.333	57.723	375	1w|100% EtOH|rainforest|Sent to M. Alex Smith for barcoding, U of Guelph BOX-0566
ASMA795-05	CASENT0059776-D01	BLF12050	657	BARCODE	EF610468					27-May-2005	Solenopsis mameti	Camizard 375	Solenopsis	Solenopsis mameti	Brian Fisher	bfisher@calacademy.org	B.L.Fisher et al.	27-May-2005	Mauritius	Malagasy	Cocotte 700	Cocotte Mt.	-20.441	57.473	700	1w|100% EtOH|rainforest|Sent to M. Alex Smith for barcoding, U of Guelph BOX-0566
ASMA796-05	CASENT0059777-D01	BLF12050	656	BARCODE	EF610471					27-May-2005	Solenopsis mameti	Camizard 375	Solenopsis	Solenopsis mameti	Brian Fisher	bfisher@calacademy.org	B.L.Fisher et al.	27-May-2005	Mauritius	Malagasy	Camizard 375	Camizard Mt., Bambous	-20.333	57.723	375	1w|100% EtOH|rainforest|Sent to M. Alex Smith for barcoding, U of Guelph BOX-0566
ASMA797-05	CASENT0059778-D01	BLF12050	657	BARCODE	EF610466					27-May-2005	Solenopsis mameti	Camizard 375	Solenopsis	Solenopsis mameti	Brian Fisher	bfisher@calacademy.org	B.L.Fisher et al.	27-May-2005	Mauritius	Malagasy	Camizard 375	Camizard Mt., Bambous	-20.333	57.723	375	1w|100% EtOH|rainforest|Sent to M. Alex Smith for barcoding, U of Guelph BOX-0566
ASMA798-05	CASENT0059779-D01	BLF12050	657	BARCODE	EF610465					27-May-2005	Solenopsis mameti	Camizard 375	Solenopsis	Solenopsis mameti	Brian Fisher	bfisher@calacademy.org	B.L.Fisher et al.	27-May-2005	Mauritius	Malagasy	Camizard 375	Camizard Mt., Bambous	-20.333	57.723	375	1w|100% EtOH|rainforest|Sent to M. Alex Smith for barcoding, U of Guelph BOX-0566
ASMA799-05	CASENT0059780-D01	BLF12050	656	BARCODE	EF610463					27-May-2005	Solenopsis mameti	Camizard 375	Solenopsis	Solenopsis mameti	Brian Fisher	bfisher@calacademy.org	B.L.Fisher et al.	27-May-2005	Mauritius	Malagasy	Camizard 375	Camizard Mt., Bambous	-20.333	57.723	375	1w|100% EtOH|rainforest|Sent to M. Alex Smith for barcoding, U of Guelph BOX-0566
ASMA800-05	CASENT0059781-D01	BLF12050	657	BARCODE	EF610464					27-May-2005	Solenopsis mameti	Camizard 375	Solenopsis	Solenopsis mameti	Brian Fisher	bfisher@calacademy.org	B.L.Fisher et al.	27-May-2005	Mauritius	Malagasy	Camizard 375	Camizard Mt., Bambous	-20.333	57.723	375	1w|100% EtOH|rainforest|Sent to M. Alex Smith for barcoding, U of Guelph BOX-0566
ASMA597-05	CASENT0059811-D01	BLF12072	655	BARCODE	EF610509					27-May-2005	Solenopsis mameti	Brise 200	Solenopsis	Solenopsis mameti	Brian Fisher	bfisher@calacademy.org	B.L.Fisher et al.	27-May-2005	Mauritius	Malagasy	Brise 200	Brise Mt., Bambous	-20.346	57.755	200	1w|100% EtOH|rainforest|Sent to M. Alex Smith for barcoding, U of Guelph BOX-0566
ASMA598-05	CASENT0059812-D01	BLF12072	656	BARCODE	EF610510					27-May-2005	Solenopsis mameti	Brise 200	Solenopsis	Solenopsis mameti	Brian Fisher	bfisher@calacademy.org	B.L.Fisher et al.	27-May-2005	Mauritius	Malagasy	Brise 200	Brise Mt., Bambous	-20.346	57.755	200	1w|100% EtOH|rainforest|Sent to M. Alex Smith for barcoding, U of Guelph BOX-0566
ASMA599-05	CASENT0059813-D01	BLF12072	653	BARCODE	EF610507					27-May-2005	Solenopsis mameti	Brise 200	Solenopsis	Solenopsis mameti	Brian Fisher	bfisher@calacademy.org	B.L.Fisher et al.	27-May-2005	Mauritius	Malagasy	Brise 200	Brise Mt., Bambous	-20.346	57.755	200	1w|100% EtOH|rainforest|Sent to M. Alex Smith for barcoding, U of Guelph BOX-0566
ASMA600-05	CASENT0059814-D01	BLF12072	656	BARCODE	EF610506					27-May-2005	Solenopsis mameti	Brise 200	Solenopsis	Solenopsis mameti	Brian Fisher	bfisher@calacademy.org	B.L.Fisher et al.	27-May-2005	Mauritius	Malagasy	Brise 200	Brise Mt., Bambous	-20.346	57.755	200	1w|100% EtOH|rainforest|Sent to M. Alex Smith for barcoding, U of Guelph BOX-0566
ASMA601-05	CASENT0059815-D01	BLF12072	656	BARCODE	EF610508					27-May-2005	Solenopsis mameti	Brise 200	Solenopsis	Solenopsis mameti	Brian Fisher	bfisher@calacademy.org	B.L.Fisher et al.	27-May-2005	Mauritius	Malagasy	Brise 200	Brise Mt., Bambous	-20.346	57.755	200	1w|100% EtOH|rainforest|Sent to M. Alex Smith for barcoding, U of Guelph BOX-0566
ASMA602-05	CASENT0059816-D01	BLF12072	657	BARCODE	EF610504					27-May-2005	Solenopsis mameti	Brise 200	Solenopsis	Solenopsis mameti	Brian Fisher	bfisher@calacademy.org	B.L.Fisher et al.	27-May-2005	Mauritius	Malagasy	Brise 200	Brise Mt., Bambous	-20.346	57.755	200	1w|100% EtOH|rainforest|Sent to M. Alex Smith for barcoding, U of Guelph BOX-0566
ASMAI140-05	CASENT0059828-D01	BLF12004	657	BARCODE	EF610394					25-May-2005	Solenopsis mameti	Pouce 750	Solenopsis	Solenopsis mameti	Brian Fisher	bfisher@calacademy.org	B.L.Fisher et al.	25-May-2005	Mauritius	Malagasy	Pouce 750	Le Pouce Mt., Moka Range	-20.198	57.529	750	1w|100% EtOH|closed vegetation|Sent to M. Alex Smith for barcoding, U of Guelph BOX-0565
ASMAI141-05	CASENT0059829-D01	BLF12004	657	BARCODE	EF610391					25-May-2005	Solenopsis mameti	Pouce 750	Solenopsis	Solenopsis mameti	Brian Fisher	bfisher@calacademy.org	B.L.Fisher et al.	25-May-2005	Mauritius	Malagasy	Pouce 750	Le Pouce Mt., Moka Range	-20.198	57.529	750	1w|100% EtOH|closed vegetation|Sent to M. Alex Smith for barcoding, U of Guelph BOX-0565
ASMAI142-05	CASENT0059830-D01	BLF12004	657	BARCODE	EF610395					25-May-2005	Solenopsis mameti	Pouce 750	Solenopsis	Solenopsis mameti	Brian Fisher	bfisher@calacademy.org	B.L.Fisher et al.	25-May-2005	Mauritius	Malagasy	Pouce 750	Le Pouce Mt., Moka Range	-20.198	57.529	750	1w|100% EtOH|closed vegetation|Sent to M. Alex Smith for barcoding, U of Guelph BOX-0565
ASMAI143-05	CASENT0059831-D01	BLF12004	657	BARCODE	EF610392					25-May-2005	Solenopsis mameti	Pouce 750	Solenopsis	Solenopsis mameti	Brian Fisher	bfisher@calacademy.org	B.L.Fisher et al.	25-May-2005	Mauritius	Malagasy	Pouce 750	Le Pouce Mt., Moka Range	-20.198	57.529	750	1w|100% EtOH|closed vegetation|Sent to M. Alex Smith for barcoding, U of Guelph BOX-0565
ASMAI144-05	CASENT0059832-D01	BLF12004	657	BARCODE	EF610390					25-May-2005	Solenopsis mameti	Pouce 750	Solenopsis	Solenopsis mameti	Brian Fisher	bfisher@calacademy.org	B.L.Fisher et al.	25-May-2005	Mauritius	Malagasy	Pouce 750	Le Pouce Mt., Moka Range	-20.198	57.529	750	1w|100% EtOH|closed vegetation|Sent to M. Alex Smith for barcoding, U of Guelph BOX-0565
ASMAI145-05	CASENT0059833-D01	BLF12004	657	BARCODE	EF610393					25-May-2005	Solenopsis mameti	Pouce 750	Solenopsis	Solenopsis mameti	Brian Fisher	bfisher@calacademy.org	B.L.Fisher et al.	25-May-2005	Mauritius	Malagasy	Pouce 750	Le Pouce Mt., Moka Range	-20.198	57.529	750	1w|100% EtOH|closed vegetation|Sent to M. Alex Smith for barcoding, U of Guelph BOX-0565
ASMAI152-05	CASENT0059840-D01	BLF12001	657	BARCODE	EF610388					25-May-2005	Solenopsis mameti	Pouce 750	Solenopsis	Solenopsis mameti	Brian Fisher	bfisher@calacademy.org	B.L.Fisher et al.	25-May-2005	Mauritius	Malagasy	Pouce 750	Le Pouce Mt., Moka Range	-20.198	57.529	750	1w|100% EtOH|closed vegetation|Sent to M. Alex Smith for barcoding, U of Guelph BOX-0565
ASMAI153-05	CASENT0059841-D01	BLF12001	657	BARCODE	EF610400					25-May-2005	Solenopsis mameti	Pouce 750	Solenopsis	Solenopsis mameti	Brian Fisher	bfisher@calacademy.org	B.L.Fisher et al.	25-May-2005	Mauritius	Malagasy	Pouce 750	Le Pouce Mt., Moka Range	-20.198	57.529	750	1w|100% EtOH|closed vegetation|Sent to M. Alex Smith for barcoding, U of Guelph BOX-0565
ASMAI154-05	CASENT0059842-D01	BLF12001	657	BARCODE	EF610399					25-May-2005	Solenopsis mameti	Pouce 750	Solenopsis	Solenopsis mameti	Brian Fisher	bfisher@calacademy.org	B.L.Fisher et al.	25-May-2005	Mauritius	Malagasy	Pouce 750	Le Pouce Mt., Moka Range	-20.198	57.529	750	1w|100% EtOH|closed vegetation|Sent to M. Alex Smith for barcoding, U of Guelph BOX-0565
ASMAI155-05	CASENT0059843-D01	BLF12001	656	BARCODE	EF610380					25-May-2005	Solenopsis mameti	Pouce 750	Solenopsis	Solenopsis mameti	Brian Fisher	bfisher@calacademy.org	B.L.Fisher et al.	25-May-2005	Mauritius	Malagasy	Pouce 750	Le Pouce Mt., Moka Range	-20.198	57.529	750	1w|100% EtOH|closed vegetation|Sent to M. Alex Smith for barcoding, U of Guelph BOX-0565
ASMAI156-05	CASENT0059844-D01	BLF12001	657	BARCODE	EF610387					25-May-2005	Solenopsis mameti	Pouce 750	Solenopsis	Solenopsis mameti	Brian Fisher	bfisher@calacademy.org	B.L.Fisher et al.	25-May-2005	Mauritius	Malagasy	Pouce 750	Le Pouce Mt., Moka Range	-20.198	57.529	750	1w|100% EtOH|closed vegetation|Sent to M. Alex Smith for barcoding, U of Guelph BOX-0565
ASMAI157-05	CASENT0059845-D01	BLF12001	657	BARCODE	EF610389					25-May-2005	Solenopsis mameti	Pouce 750	Solenopsis	Solenopsis mameti	Brian Fisher	bfisher@calacademy.org	B.L.Fisher et al.	25-May-2005	Mauritius	Malagasy	Pouce 750	Le Pouce Mt., Moka Range	-20.198	57.529	750	1w|100% EtOH|closed vegetation|Sent to M. Alex Smith for barcoding, U of Guelph BOX-0565
ASMA532-05	CASENT0059984-D01	BLF12113	657	BARCODE	EF610500					29-May-2005	Solenopsis mameti	Black River 750	Solenopsis	Solenopsis mameti	Brian Fisher	bfisher@calacademy.org	B.L.Fisher et al.	29-May-2005	Mauritius	Malagasy	Black River 750	Petite Riviere Noire Mt.	-20.409	57.408	750	1w|100% EtOH|rainforest|Sent to M. Alex Smith for barcoding, U of Guelph BOX-0567
ASMA533-05	CASENT0059985-D01	BLF12113	0	Not Barcoded						29-May-2005	Solenopsis mameti	Black River 750	Solenopsis	Solenopsis mameti	Brian Fisher	bfisher@calacademy.org	B.L.Fisher et al.	29-May-2005	Mauritius	Malagasy	Black River 750	Petite Riviere Noire Mt.	-20.409	57.408	750	1w|100% EtOH|rainforest|Sent to M. Alex Smith for barcoding, U of Guelph BOX-0567
ASMA534-05	CASENT0059986-D01	BLF12113	657	BARCODE	EF610494					29-May-2005	Solenopsis mameti	Black River 750	Solenopsis	Solenopsis mameti	Brian Fisher	bfisher@calacademy.org	B.L.Fisher et al.	29-May-2005	Mauritius	Malagasy	Black River 750	Petite Riviere Noire Mt.	-20.409	57.408	750	1w|100% EtOH|rainforest|Sent to M. Alex Smith for barcoding, U of Guelph BOX-0567
ASMA535-05	CASENT0059987-D01	BLF12113	657	BARCODE	EF610501					29-May-2005	Solenopsis mameti	Black River 750	Solenopsis	Solenopsis mameti	Brian Fisher	bfisher@calacademy.org	B.L.Fisher et al.	29-May-2005	Mauritius	Malagasy	Black River 750	Petite Riviere Noire Mt.	-20.409	57.408	750	1w|100% EtOH|rainforest|Sent to M. Alex Smith for barcoding, U of Guelph BOX-0567
ASMA536-05	CASENT0059988-D01	BLF12113	0	Not Barcoded						29-May-2005	Solenopsis mameti	Black River 750	Solenopsis	Solenopsis mameti	Brian Fisher	bfisher@calacademy.org	B.L.Fisher et al.	29-May-2005	Mauritius	Malagasy	Black River 750	Petite Riviere Noire Mt.	-20.409	57.408	750	1w|100% EtOH|rainforest|Sent to M. Alex Smith for barcoding, U of Guelph BOX-0567
ASMA537-05	CASENT0059989-D01	BLF12113	656	BARCODE	EF610502					29-May-2005	Solenopsis mameti	Black River 750	Solenopsis	Solenopsis mameti	Brian Fisher	bfisher@calacademy.org	B.L.Fisher et al.	29-May-2005	Mauritius	Malagasy	Black River 750	Petite Riviere Noire Mt.	-20.409	57.408	750	1w|100% EtOH|rainforest|Sent to M. Alex Smith for barcoding, U of Guelph BOX-0567
ASMA801-05	CASENT0060098-D01	BLF12056	655	BARCODE	EF610467					27-May-2005	Solenopsis mameti	Camizard 375	Solenopsis	Solenopsis mameti	Brian Fisher	bfisher@calacademy.org	B.L.Fisher et al.	27-May-2005	Mauritius	Malagasy	Brise 200	Brise Mt., Bambous	-20.346	57.755	200	1w|100% EtOH|rainforest|Sent to M. Alex Smith for barcoding, U of Guelph BOX-0566
ASMA802-05	CASENT0060099-D01	BLF12056	656	BARCODE	EF610470					27-May-2005	Solenopsis mameti	Camizard 375	Solenopsis	Solenopsis mameti	Brian Fisher	bfisher@calacademy.org	B.L.Fisher et al.	27-May-2005	Mauritius	Malagasy	Camizard 375	Camizard Mt., Bambous	-20.333	57.723	375	1w|100% EtOH|rainforest|Sent to M. Alex Smith for barcoding, U of Guelph BOX-0566
ASMA803-05	CASENT0060100-D01	BLF12056	648	BARCODE	EF610472					27-May-2005	Solenopsis mameti	Camizard 375	Solenopsis	Solenopsis mameti	Brian Fisher	bfisher@calacademy.org	B.L.Fisher et al.	27-May-2005	Mauritius	Malagasy	Camizard 375	Camizard Mt., Bambous	-20.333	57.723	375	1w|100% EtOH|rainforest|Sent to M. Alex Smith for barcoding, U of Guelph BOX-0566
ASMA804-05	CASENT0060101-D01	BLF12056	657	BARCODE	EF610473					27-May-2005	Solenopsis mameti	Camizard 375	Solenopsis	Solenopsis mameti	Brian Fisher	bfisher@calacademy.org	B.L.Fisher et al.	27-May-2005	Mauritius	Malagasy	Camizard 375	Camizard Mt., Bambous	-20.333	57.723	375	1w|100% EtOH|rainforest|Sent to M. Alex Smith for barcoding, U of Guelph BOX-0566
ASMA805-05	CASENT0060102-D01	BLF12056	657	BARCODE	EF610451					27-May-2005	Solenopsis mameti	Camizard 375	Solenopsis	Solenopsis mameti	Brian Fisher	bfisher@calacademy.org	B.L.Fisher et al.	27-May-2005	Mauritius	Malagasy	Camizard 375	Camizard Mt., Bambous	-20.333	57.723	375	1w|100% EtOH|rainforest|Sent to M. Alex Smith for barcoding, U of Guelph BOX-0566
ASMA806-05	CASENT0060103-D01	BLF12056	657	BARCODE	EF610469					27-May-2005	Solenopsis mameti	Camizard 375	Solenopsis	Solenopsis mameti	Brian Fisher	bfisher@calacademy.org	B.L.Fisher et al.	27-May-2005	Mauritius	Malagasy	Camizard 375	Camizard Mt., Bambous	-20.333	57.723	375	1w|100% EtOH|rainforest|Sent to M. Alex Smith for barcoding, U of Guelph BOX-0566
ASMA486-05	CASENT0060126-D01	BLF12131	605	BARCODE	EF610480					29-May-2005	Solenopsis mameti	Basin Blanc 480	Solenopsis	Solenopsis mameti	Brian Fisher	bfisher@calacademy.org	B.L.Fisher et al.	29-May-2005	Mauritius	Malagasy	Basin Blanc 480	Basin Blanc	-20.453	57.478	480	1dQ|100% EtOH|rainforest|Sent to M. Alex Smith for barcoding, U of Guelph BOX-0567
ASMA487-05	CASENT0060127-D01	BLF12131	465	CO1	EF610483					29-May-2005	Solenopsis mameti	Basin Blanc 480	Solenopsis	Solenopsis mameti	Brian Fisher	bfisher@calacademy.org	B.L.Fisher et al.	29-May-2005	Mauritius	Malagasy	Basin Blanc 480	Basin Blanc	-20.453	57.478	480	1w|100% EtOH|rainforest|Sent to M. Alex Smith for barcoding, U of Guelph BOX-0567
ASMA488-05	CASENT0060128-D01	BLF12131	655	BARCODE	EF610485					29-May-2005	Solenopsis mameti	Basin Blanc 480	Solenopsis	Solenopsis mameti	Brian Fisher	bfisher@calacademy.org	B.L.Fisher et al.	29-May-2005	Mauritius	Malagasy	Basin Blanc 480	Basin Blanc	-20.453	57.478	480	1w|100% EtOH|rainforest|Sent to M. Alex Smith for barcoding, U of Guelph BOX-0567
ASMA489-05	CASENT0060129-D01	BLF12131	657	BARCODE	EF610481					29-May-2005	Solenopsis mameti	Basin Blanc 480	Solenopsis	Solenopsis mameti	Brian Fisher	bfisher@calacademy.org	B.L.Fisher et al.	29-May-2005	Mauritius	Malagasy	Basin Blanc 480	Basin Blanc	-20.453	57.478	480	1w|100% EtOH|rainforest|Sent to M. Alex Smith for barcoding, U of Guelph BOX-0567
ASMA490-05	CASENT0060130-D01	BLF12131	652	BARCODE	EF610479					29-May-2005	Solenopsis mameti	Basin Blanc 480	Solenopsis	Solenopsis mameti	Brian Fisher	bfisher@calacademy.org	B.L.Fisher et al.	29-May-2005	Mauritius	Malagasy	Basin Blanc 480	Basin Blanc	-20.453	57.478	480	1w|100% EtOH|rainforest|Sent to M. Alex Smith for barcoding, U of Guelph BOX-0567
ASMA491-05	CASENT0060131-D01	BLF12131	657	BARCODE	EF610478					29-May-2005	Solenopsis mameti	Basin Blanc 480	Solenopsis	Solenopsis mameti	Brian Fisher	bfisher@calacademy.org	B.L.Fisher et al.	29-May-2005	Mauritius	Malagasy	Basin Blanc 480	Basin Blanc	-20.453	57.478	480	1dQ|100% EtOH|rainforest|Sent to M. Alex Smith for barcoding, U of Guelph BOX-0567
ASMAI193-05	CASENT0060184-D01	BLF12023	599	BARCODE	EF610384					25-May-2005	Solenopsis mameti	Pouce 750	Solenopsis	Solenopsis mameti	Brian Fisher	bfisher@calacademy.org	B.L.Fisher et al.	25-May-2005	Mauritius	Malagasy	Pouce 750	Le Pouce Mt., Moka Range	-20.198	57.529	750	1w|100% EtOH|closed vegetation|Sent to M. Alex Smith for barcoding, U of Guelph BOX-0565
ASMA603-05	CASENT0060214-D01	BLF12072	643	BARCODE	EF610512					27-May-2005	Solenopsis mameti	Brise 200	Solenopsis	Solenopsis mameti	Brian Fisher	bfisher@calacademy.org	B.L.Fisher et al.	27-May-2005	Mauritius	Malagasy	Brise 200	Brise Mt., Bambous	-20.346	57.755	200	1w|100% EtOH|rainforest|Sent to M. Alex Smith for barcoding, U of Guelph BOX-0566
ASMA604-05	CASENT0060215-D01	BLF12072	654	BARCODE	EF610514					27-May-2005	Solenopsis mameti	Brise 200	Solenopsis	Solenopsis mameti	Brian Fisher	bfisher@calacademy.org	B.L.Fisher et al.	27-May-2005	Mauritius	Malagasy	Brise 200	Brise Mt., Bambous	-20.346	57.755	200	1w|100% EtOH|rainforest|Sent to M. Alex Smith for barcoding, U of Guelph BOX-0566
ASMA605-05	CASENT0060216-D01	BLF12072	657	BARCODE	EF610511					27-May-2005	Solenopsis mameti	Brise 200	Solenopsis	Solenopsis mameti	Brian Fisher	bfisher@calacademy.org	B.L.Fisher et al.	27-May-2005	Mauritius	Malagasy	Brise 200	Brise Mt., Bambous	-20.346	57.755	200	1w|100% EtOH|rainforest|Sent to M. Alex Smith for barcoding, U of Guelph BOX-0566
ASMA606-05	CASENT0060217-D01	BLF12072	656	BARCODE	EF610505					27-May-2005	Solenopsis mameti	Brise 200	Solenopsis	Solenopsis mameti	Brian Fisher	bfisher@calacademy.org	B.L.Fisher et al.	27-May-2005	Mauritius	Malagasy	Brise 200	Brise Mt., Bambous	-20.346	57.755	200	1w|100% EtOH|rainforest|Sent to M. Alex Smith for barcoding, U of Guelph BOX-0566
ASMA607-05	CASENT0060218-D01	BLF12072	657	BARCODE	EF610513					27-May-2005	Solenopsis mameti	Brise 200	Solenopsis	Solenopsis mameti	Brian Fisher	bfisher@calacademy.org	B.L.Fisher et al.	27-May-2005	Mauritius	Malagasy	Brise 200	Brise Mt., Bambous	-20.346	57.755	200	1dQ|100% EtOH|rainforest|Sent to M. Alex Smith for barcoding, U of Guelph BOX-0566
ASMA608-05	CASENT0060219-D01	BLF12072	652	BARCODE	EF610503					27-May-2005	Solenopsis mameti	Brise 200	Solenopsis	Solenopsis mameti	Brian Fisher	bfisher@calacademy.org	B.L.Fisher et al.	27-May-2005	Mauritius	Malagasy	Brise 200	Brise Mt., Bambous	-20.346	57.755	200	1dQ|100% EtOH|rainforest|Sent to M. Alex Smith for barcoding, U of Guelph BOX-0566
ASMAI200-05	CASENT0060242-D01	BLF12148	657	BARCODE	EF610386					30-May-2005	Solenopsis mameti	Pouce 750	Solenopsis	Solenopsis mameti	Brian Fisher	bfisher@calacademy.org	B.L.Fisher et al.	30-May-2005	Mauritius	Malagasy	Pouce 750	Le Pouce Mt., Moka Range	-20.198	57.529	750	1w|100% EtOH|closed vegetation|Sent to M. Alex Smith for barcoding, U of Guelph BOX-0567
ASMAI201-05	CASENT0060243-D01	BLF12148	656	BARCODE	EF610379					30-May-2005	Solenopsis mameti	Pouce 750	Solenopsis	Solenopsis mameti	Brian Fisher	bfisher@calacademy.org	B.L.Fisher et al.	30-May-2005	Mauritius	Malagasy	Pouce 750	Le Pouce Mt., Moka Range	-20.198	57.529	750	1w|100% EtOH|closed vegetation|Sent to M. Alex Smith for barcoding, U of Guelph BOX-0567
ASMAI202-05	CASENT0060244-D01	BLF12148	542	BARCODE	EF610385					30-May-2005	Solenopsis mameti	Pouce 750	Solenopsis	Solenopsis mameti	Brian Fisher	bfisher@calacademy.org	B.L.Fisher et al.	30-May-2005	Mauritius	Malagasy	Pouce 750	Le Pouce Mt., Moka Range	-20.198	57.529	750	1w|100% EtOH|closed vegetation|Sent to M. Alex Smith for barcoding, U of Guelph BOX-0567
ASMAI203-05	CASENT0060245-D01	BLF12148	603	BARCODE	EF610383					30-May-2005	Solenopsis mameti	Pouce 750	Solenopsis	Solenopsis mameti	Brian Fisher	bfisher@calacademy.org	B.L.Fisher et al.	30-May-2005	Mauritius	Malagasy	Pouce 750	Le Pouce Mt., Moka Range	-20.198	57.529	750	1w|100% EtOH|closed vegetation|Sent to M. Alex Smith for barcoding, U of Guelph BOX-0567
ASMAI204-05	CASENT0060246-D01	BLF12148	654	BARCODE	EF610382					30-May-2005	Solenopsis mameti	Pouce 750	Solenopsis	Solenopsis mameti	Brian Fisher	bfisher@calacademy.org	B.L.Fisher et al.	30-May-2005	Mauritius	Malagasy	Pouce 750	Le Pouce Mt., Moka Range	-20.198	57.529	750	1w|100% EtOH|closed vegetation|Sent to M. Alex Smith for barcoding, U of Guelph BOX-0567
ASMAI205-05	CASENT0060247-D01	BLF12148	654	BARCODE	EF610381					30-May-2005	Solenopsis mameti	Pouce 750	Solenopsis	Solenopsis mameti	Brian Fisher	bfisher@calacademy.org	B.L.Fisher et al.	30-May-2005	Mauritius	Malagasy	Pouce 750	Le Pouce Mt., Moka Range	-20.198	57.529	750	1w|100% EtOH|closed vegetation|Sent to M. Alex Smith for barcoding, U of Guelph BOX-0567
ASMA637-05	CASENT0060344-D01	BLF12072	649	BARCODE	EF610518					27-May-2005	Solenopsis mameti	Brise 200	Solenopsis	Solenopsis mameti	Brian Fisher	bfisher@calacademy.org	B.L.Fisher et al.	27-May-2005	Mauritius	Malagasy	Brise 200	Brise Mt., Bambous	-20.346	57.755	200	1w|100% EtOH|rainforest|Sent to M. Alex Smith for barcoding, U of Guelph BOX-0566
ASMA638-05	CASENT0060345-D01	BLF12072	656	BARCODE	EF610519					27-May-2005	Solenopsis mameti	Brise 200	Solenopsis	Solenopsis mameti	Brian Fisher	bfisher@calacademy.org	B.L.Fisher et al.	27-May-2005	Mauritius	Malagasy	Brise 200	Brise Mt., Bambous	-20.346	57.755	200	1w|100% EtOH|rainforest|Sent to M. Alex Smith for barcoding, U of Guelph BOX-0566
ASMA639-05	CASENT0060346-D01	BLF12072	657	BARCODE	EF610517					27-May-2005	Solenopsis mameti	Brise 200	Solenopsis	Solenopsis mameti	Brian Fisher	bfisher@calacademy.org	B.L.Fisher et al.	27-May-2005	Mauritius	Malagasy	Brise 200	Brise Mt., Bambous	-20.346	57.755	200	1w|100% EtOH|rainforest|Sent to M. Alex Smith for barcoding, U of Guelph BOX-0566
ASMA641-05	CASENT0060348-D01	BLF12072	657	BARCODE	EF610515					27-May-2005	Solenopsis mameti	Brise 200	Solenopsis	Solenopsis mameti	Brian Fisher	bfisher@calacademy.org	B.L.Fisher et al.	27-May-2005	Mauritius	Malagasy	Brise 200	Brise Mt., Bambous	-20.346	57.755	200	1w|100% EtOH|rainforest|Sent to M. Alex Smith for barcoding, U of Guelph BOX-0566
ASMA642-05	CASENT0060349-D01	BLF12072	656	BARCODE	EF610516					27-May-2005	Solenopsis mameti	Brise 200	Solenopsis	Solenopsis mameti	Brian Fisher	bfisher@calacademy.org	B.L.Fisher et al.	27-May-2005	Mauritius	Malagasy	Brise 200	Brise Mt., Bambous	-20.346	57.755	200	1w|100% EtOH|rainforest|Sent to M. Alex Smith for barcoding, U of Guelph BOX-0566
ASMA712-05	CASENT0060685-D01	BLF12072	656	BARCODE	EF610437					27-May-2005	Solenopsis mameti	Brise 200	Solenopsis	Solenopsis mameti	Brian Fisher	bfisher@calacademy.org	B.L.Fisher et al.	27-May-2005	Mauritius	Malagasy	Brise 200	Brise Mt., Bambous	-20.346	57.755	200	1w|100% EtOH|rainforest|Sent to M. Alex Smith for barcoding, U of Guelph BOX-0566
ASMA713-05	CASENT0060686-D01	BLF12072	656	BARCODE	EF610439					27-May-2005	Solenopsis mameti	Brise 200	Solenopsis	Solenopsis mameti	Brian Fisher	bfisher@calacademy.org	B.L.Fisher et al.	27-May-2005	Mauritius	Malagasy	Brise 200	Brise Mt., Bambous	-20.346	57.755	200	1w|100% EtOH|rainforest|Sent to M. Alex Smith for barcoding, U of Guelph BOX-0566
ASMA714-05	CASENT0060687-D01	BLF12072	657	BARCODE	EF610440					27-May-2005	Solenopsis mameti	Brise 200	Solenopsis	Solenopsis mameti	Brian Fisher	bfisher@calacademy.org	B.L.Fisher et al.	27-May-2005	Mauritius	Malagasy	Brise 200	Brise Mt., Bambous	-20.346	57.755	200	1w|100% EtOH|rainforest|Sent to M. Alex Smith for barcoding, U of Guelph BOX-0566
ASMA715-05	CASENT0060688-D01	BLF12072	657	BARCODE	EF610441					27-May-2005	Solenopsis mameti	Brise 200	Solenopsis	Solenopsis mameti	Brian Fisher	bfisher@calacademy.org	B.L.Fisher et al.	27-May-2005	Mauritius	Malagasy	Brise 200	Brise Mt., Bambous	-20.346	57.755	200	1w|100% EtOH|rainforest|Sent to M. Alex Smith for barcoding, U of Guelph BOX-0566
ASMA716-05	CASENT0060689-D01	BLF12072	650	BARCODE	EF610442					27-May-2005	Solenopsis mameti	Brise 200	Solenopsis	Solenopsis mameti	Brian Fisher	bfisher@calacademy.org	B.L.Fisher et al.	27-May-2005	Mauritius	Malagasy	Brise 200	Brise Mt., Bambous	-20.346	57.755	200	1w|100% EtOH|rainforest|Sent to M. Alex Smith for barcoding, U of Guelph BOX-0566
ASMA717-05	CASENT0060690-D01	BLF12072	657	BARCODE	EF610438					27-May-2005	Solenopsis mameti	Brise 200	Solenopsis	Solenopsis mameti	Brian Fisher	bfisher@calacademy.org	B.L.Fisher et al.	27-May-2005	Mauritius	Malagasy	Brise 200	Brise Mt., Bambous	-20.346	57.755	200	1w|100% EtOH|rainforest|Sent to M. Alex Smith for barcoding, U of Guelph BOX-0566
ASMA453-05	CASENT0060704-D01	BLF12085	294	CO1	EU525220	EU490456		WSP-		28-May-2005	Solenopsis mameti	Aigrettes 1	Solenopsis	Solenopsis mameti	Brian Fisher	bfisher@calacademy.org	B.L.Fisher et al.	28-May-2005	Mauritius	Malagasy	Aigrettes 1	Ile aux Aigrettes	-20.419	57.73	1	1w|100% EtOH|coastal scrub|Sent to M. Alex Smith for barcoding, U of Guelph BOX-0567
ASMA454-05	CASENT0060705-D01	BLF12085	657	BARCODE	EF610475					28-May-2005	Solenopsis mameti	Aigrettes 1	Solenopsis	Solenopsis mameti	Brian Fisher	bfisher@calacademy.org	B.L.Fisher et al.	28-May-2005	Mauritius	Malagasy	Aigrettes 1	Ile aux Aigrettes	-20.419	57.73	1	1w|100% EtOH|coastal scrub|Sent to M. Alex Smith for barcoding, U of Guelph BOX-0567
ASMA455-05	CASENT0060706-D01	BLF12085	657	BARCODE	EF610474					28-May-2005	Solenopsis mameti	Aigrettes 1	Solenopsis	Solenopsis mameti	Brian Fisher	bfisher@calacademy.org	B.L.Fisher et al.	28-May-2005	Mauritius	Malagasy	Aigrettes 1	Ile aux Aigrettes	-20.419	57.73	1	1w|100% EtOH|coastal scrub|Sent to M. Alex Smith for barcoding, U of Guelph BOX-0567
ASMA480-05	CASENT0060120-D01	BLF12131	0	Not Barcoded		EU490458		WSP-		29-May-2005	Solenopsis MU01	Basin Blanc 480	Solenopsis	Solenopsis MU01	Brian Fisher	bfisher@calacademy.org	B.L.Fisher et al.	29-May-2005	Mauritius	Malagasy	Basin Blanc 480	Basin Blanc	-20.453	57.478	480	1w|100% EtOH|rainforest|Sent to M. Alex Smith for barcoding, U of Guelph BOX-0567
ASMA481-05	CASENT0060121-D01	BLF12131	657	BARCODE	EF610523					29-May-2005	Solenopsis MU01	Basin Blanc 480	Solenopsis	Solenopsis MU01	Brian Fisher	bfisher@calacademy.org	B.L.Fisher et al.	29-May-2005	Mauritius	Malagasy	Basin Blanc 480	Basin Blanc	-20.453	57.478	480	1w|100% EtOH|rainforest|Sent to M. Alex Smith for barcoding, U of Guelph BOX-0567
ASMA482-05	CASENT0060122-D01	BLF12131	0	Not Barcoded						29-May-2005	Solenopsis MU01	Basin Blanc 480	Solenopsis	Solenopsis MU01	Brian Fisher	bfisher@calacademy.org	B.L.Fisher et al.	29-May-2005	Mauritius	Malagasy	Basin Blanc 480	Basin Blanc	-20.453	57.478	480	1w|100% EtOH|rainforest|Sent to M. Alex Smith for barcoding, U of Guelph BOX-0567
ASMA483-05	CASENT0060123-D01	BLF12131	0	Not Barcoded						29-May-2005	Solenopsis MU01	Basin Blanc 480	Solenopsis	Solenopsis MU01	Brian Fisher	bfisher@calacademy.org	B.L.Fisher et al.	29-May-2005	Mauritius	Malagasy	Basin Blanc 480	Basin Blanc	-20.453	57.478	480	1w|100% EtOH|rainforest|Sent to M. Alex Smith for barcoding, U of Guelph BOX-0567
ASMA484-05	CASENT0060124-D01	BLF12131	0	Not Barcoded						29-May-2005	Solenopsis MU01	Basin Blanc 480	Solenopsis	Solenopsis MU01	Brian Fisher	bfisher@calacademy.org	B.L.Fisher et al.	29-May-2005	Mauritius	Malagasy	Basin Blanc 480	Basin Blanc	-20.453	57.478	480	1w|100% EtOH|rainforest|Sent to M. Alex Smith for barcoding, U of Guelph BOX-0567
ASMA485-05	CASENT0060125-D01	BLF12131	0	Not Barcoded		EU490459		WSP-		29-May-2005	Solenopsis MU01	Basin Blanc 480	Solenopsis	Solenopsis MU01	Brian Fisher	bfisher@calacademy.org	B.L.Fisher et al.	29-May-2005	Mauritius	Malagasy	Basin Blanc 480	Basin Blanc	-20.453	57.478	480	1w|100% EtOH|rainforest|Sent to M. Alex Smith for barcoding, U of Guelph BOX-0567
ASMA609-05	CASENT0060220-D01	BLF12072	656	BARCODE	EF610527					27-May-2005	Solenopsis MU01	Brise 200	Solenopsis	Solenopsis MU01	Brian Fisher	bfisher@calacademy.org	B.L.Fisher et al.	27-May-2005	Mauritius	Malagasy	Brise 200	Brise Mt., Bambous	-20.346	57.755	200	1w|100% EtOH|rainforest|Sent to M. Alex Smith for barcoding, U of Guelph BOX-0566
ASMA610-05	CASENT0060221-D01	BLF12072	657	BARCODE	EF610528					27-May-2005	Solenopsis MU01	Brise 200	Solenopsis	Solenopsis MU01	Brian Fisher	bfisher@calacademy.org	B.L.Fisher et al.	27-May-2005	Mauritius	Malagasy	Brise 200	Brise Mt., Bambous	-20.346	57.755	200	1w|100% EtOH|rainforest|Sent to M. Alex Smith for barcoding, U of Guelph BOX-0566
ASMA611-05	CASENT0060222-D01	BLF12072	0	Not Barcoded		EU490463		WSP-		27-May-2005	Solenopsis MU01	Brise 200	Solenopsis	Solenopsis MU01	Brian Fisher	bfisher@calacademy.org	B.L.Fisher et al.	27-May-2005	Mauritius	Malagasy	Brise 200	Brise Mt., Bambous	-20.346	57.755	200	1w|100% EtOH|rainforest|Sent to M. Alex Smith for barcoding, U of Guelph BOX-0566
ASMA612-05	CASENT0060223-D01	BLF12072	656	BARCODE	EF610526					27-May-2005	Solenopsis MU01	Brise 200	Solenopsis	Solenopsis MU01	Brian Fisher	bfisher@calacademy.org	B.L.Fisher et al.	27-May-2005	Mauritius	Malagasy	Brise 200	Brise Mt., Bambous	-20.346	57.755	200	1w|100% EtOH|rainforest|Sent to M. Alex Smith for barcoding, U of Guelph BOX-0566
ASMA640-05	CASENT0060347-D01	BLF12072	655	BARCODE	EF610530					27-May-2005	Solenopsis MU01	Brise 200	Solenopsis	Solenopsis MU01	Brian Fisher	bfisher@calacademy.org	B.L.Fisher et al.	27-May-2005	Mauritius	Malagasy	Brise 200	Brise Mt., Bambous	-20.346	57.755	200	1w|100% EtOH|rainforest|Sent to M. Alex Smith for barcoding, U of Guelph BOX-0566
ASMA651-05	CASENT0060372-D01	BLF12072	657	BARCODE	EF610529					27-May-2005	Solenopsis MU01	Brise 200	Solenopsis	Solenopsis MU01	Brian Fisher	bfisher@calacademy.org	B.L.Fisher et al.	27-May-2005	Mauritius	Malagasy	Brise 200	Brise Mt., Bambous	-20.346	57.755	200	1w|100% EtOH|rainforest|Sent to M. Alex Smith for barcoding, U of Guelph BOX-0566
ASMA652-05	CASENT0060373-D01	BLF12072	657	BARCODE	EF610531					27-May-2005	Solenopsis MU01	Brise 200	Solenopsis	Solenopsis MU01	Brian Fisher	bfisher@calacademy.org	B.L.Fisher et al.	27-May-2005	Mauritius	Malagasy	Brise 200	Brise Mt., Bambous	-20.346	57.755	200	1w|100% EtOH|rainforest|Sent to M. Alex Smith for barcoding, U of Guelph BOX-0566
ASMA718-05	CASENT0060691-D01	BLF12072	657	BARCODE	EF610521					27-May-2005	Solenopsis MU01	Brise 200	Solenopsis	Solenopsis MU01	Brian Fisher	bfisher@calacademy.org	B.L.Fisher et al.	27-May-2005	Mauritius	Malagasy	Brise 200	Brise Mt., Bambous	-20.346	57.755	200	1w|100% EtOH|rainforest|Sent to M. Alex Smith for barcoding, U of Guelph BOX-0566
ASMA719-05	CASENT0060692-D01	BLF12072	657	BARCODE	EF610520					27-May-2005	Solenopsis MU01	Brise 200	Solenopsis	Solenopsis MU01	Brian Fisher	bfisher@calacademy.org	B.L.Fisher et al.	27-May-2005	Mauritius	Malagasy	Brise 200	Brise Mt., Bambous	-20.346	57.755	200	1w|100% EtOH|rainforest|Sent to M. Alex Smith for barcoding, U of Guelph BOX-0566
ASMA720-05	CASENT0060693-D01	BLF12072	656	BARCODE	EF610522					27-May-2005	Solenopsis MU01	Brise 200	Solenopsis	Solenopsis MU01	Brian Fisher	bfisher@calacademy.org	B.L.Fisher et al.	27-May-2005	Mauritius	Malagasy	Brise 200	Brise Mt., Bambous	-20.346	57.755	200	1w|100% EtOH|rainforest|Sent to M. Alex Smith for barcoding, U of Guelph BOX-0566
ASMA721-05	CASENT0060694-D01	BLF12072	0	Not Barcoded				WSP-		27-May-2005	Solenopsis MU01	Brise 200	Solenopsis	Solenopsis MU01	Brian Fisher	bfisher@calacademy.org	B.L.Fisher et al.	27-May-2005	Mauritius	Malagasy	Brise 200	Brise Mt., Bambous	-20.346	57.755	200	1w|100% EtOH|rainforest|Sent to M. Alex Smith for barcoding, U of Guelph BOX-0566
ASMA722-05	CASENT0060695-D01	BLF12072	0	Not Barcoded						27-May-2005	Solenopsis MU01	Brise 200	Solenopsis	Solenopsis MU01	Brian Fisher	bfisher@calacademy.org	B.L.Fisher et al.	27-May-2005	Mauritius	Malagasy	Brise 200	Brise Mt., Bambous	-20.346	57.755	200	1w|100% EtOH|rainforest|Sent to M. Alex Smith for barcoding, U of Guelph BOX-0566
ASMA456-05	CASENT0060707-D01	BLF12085	0	Not Barcoded						28-May-2005	Solenopsis MU01	Aigrettes 1	Solenopsis	Solenopsis MU01	Brian Fisher	bfisher@calacademy.org	B.L.Fisher et al.	28-May-2005	Mauritius	Malagasy	Aigrettes 1	Ile aux Aigrettes	-20.419	57.73	1	1w|100% EtOH|coastal scrub|Sent to M. Alex Smith for barcoding, U of Guelph BOX-0567
ASMA457-05	CASENT0060708-D01	BLF12085	0	Not Barcoded		EU490457		WSP-		28-May-2005	Solenopsis MU01	Aigrettes 1	Solenopsis	Solenopsis MU01	Brian Fisher	bfisher@calacademy.org	B.L.Fisher et al.	28-May-2005	Mauritius	Malagasy	Aigrettes 1	Ile aux Aigrettes	-20.419	57.73	1	1w|100% EtOH|coastal scrub|Sent to M. Alex Smith for barcoding, U of Guelph BOX-0567
ASMA458-05	CASENT0060709-D01	BLF12085	656	BARCODE	EF610525					28-May-2005	Solenopsis MU01	Aigrettes 1	Solenopsis	Solenopsis MU01	Brian Fisher	bfisher@calacademy.org	B.L.Fisher et al.	28-May-2005	Mauritius	Malagasy	Aigrettes 1	Ile aux Aigrettes	-20.419	57.73	1	1w|100% EtOH|coastal scrub|Sent to M. Alex Smith for barcoding, U of Guelph BOX-0567
ASMA459-05	CASENT0060710-D01	BLF12085	561	BARCODE	EF610524					28-May-2005	Solenopsis MU01	Aigrettes 1	Solenopsis	Solenopsis MU01	Brian Fisher	bfisher@calacademy.org	B.L.Fisher et al.	28-May-2005	Mauritius	Malagasy	Aigrettes 1	Ile aux Aigrettes	-20.419	57.73	1	1w|100% EtOH|coastal scrub|Sent to M. Alex Smith for barcoding, U of Guelph BOX-0567
ASMA460-05	CASENT0060711-D01	BLF12085	0	Not Barcoded				WSP-		28-May-2005	Solenopsis MU01	Aigrettes 1	Solenopsis	Solenopsis MU01	Brian Fisher	bfisher@calacademy.org	B.L.Fisher et al.	28-May-2005	Mauritius	Malagasy	Aigrettes 1	Ile aux Aigrettes	-20.419	57.73	1	1w|100% EtOH|coastal scrub|Sent to M. Alex Smith for barcoding, U of Guelph BOX-0567
ASAMV001-06	CASENT0005477-D01	PSW10260	286	CO1	EU525221			WSP-		09-Apr-1989	Strumigenys agetos	Le Pouce 700	Strumigenys	Strumigenys agetos	Brian Fisher	bfisher@calacademy.org	P.S.Ward	09-Apr-1989	Mauritius	Malagasy	Le Pouce 700	Le Pouce	-20.2	57.517	700	1w on point|dry|low closed forest|Sent to M. Alex Smith for barcoding, U of Guelph BOX-0624
ASAMV002-06	CASENT0005477-D02	PSW10260	0	Not Barcoded				WSP-		09-Apr-1989	Strumigenys agetos	Le Pouce 700	Strumigenys	Strumigenys agetos	Brian Fisher	bfisher@calacademy.org	P.S.Ward	09-Apr-1989	Mauritius	Malagasy	Le Pouce 700	Le Pouce	-20.2	57.517	700	1w|100% EtOH|low closed forest|Sent to M. Alex Smith for barcoding, U of Guelph BOX-0624
ASAMV003-06	CASENT0005477-D03	PSW10260	603	BARCODE	EU525222			WSP-		09-Apr-1989	Strumigenys agetos	Le Pouce 700	Strumigenys	Strumigenys agetos	Brian Fisher	bfisher@calacademy.org	P.S.Ward	09-Apr-1989	Mauritius	Malagasy	Le Pouce 700	Le Pouce	-20.2	57.517	700	1w|100% EtOH|low closed forest|Sent to M. Alex Smith for barcoding, U of Guelph BOX-0624
ASMA617-05	CASENT0060228-D01	BLF12072	657	BARCODE	EU525224	EU490466	EU518142	WSP-		27-May-2005	Strumigenys emmae	Brise 200	Strumigenys	Strumigenys emmae	Brian Fisher	bfisher@calacademy.org	B.L.Fisher et al.	27-May-2005	Mauritius	Malagasy	Brise 200	Brise Mt., Bambous	-20.346	57.755	200	1w|100% EtOH|rainforest|Sent to M. Alex Smith for barcoding, U of Guelph BOX-0567
ASMA633-05	CASENT0060340-D01	BLF12072	657	BARCODE	EF610543					27-May-2005	Strumigenys emmae	Brise 200	Strumigenys	Strumigenys emmae	Brian Fisher	bfisher@calacademy.org	B.L.Fisher et al.	27-May-2005	Mauritius	Malagasy	Brise 200	Brise Mt., Bambous	-20.346	57.755	200	1w|100% EtOH|rainforest|Sent to M. Alex Smith for barcoding, U of Guelph BOX-0567
ASMA634-05	CASENT0060340-D02	BLF12072	657	BARCODE	EF610542					27-May-2005	Strumigenys emmae	Brise 200	Strumigenys	Strumigenys emmae	Brian Fisher	bfisher@calacademy.org	B.L.Fisher et al.	27-May-2005	Mauritius	Malagasy	Brise 200	Brise Mt., Bambous	-20.346	57.755	200	1w|100% EtOH|rainforest|Sent to M. Alex Smith for barcoding, U of Guelph BOX-0567
ASMA438-05	CASENT0060408-D01	BLF12085	657	BARCODE	EF610537					28-May-2005	Strumigenys emmae	Aigrettes 1	Strumigenys	Strumigenys emmae	Brian Fisher	bfisher@calacademy.org	B.L.Fisher et al.	28-May-2005	Mauritius	Malagasy	Aigrettes 1	Ile aux Aigrettes	-20.419	57.73	1	1w|100% EtOH|coastal scrub|Sent to M. Alex Smith for barcoding, U of Guelph BOX-0568
ASMA439-05	CASENT0060409-D01	BLF12085	657	BARCODE	EF610538					28-May-2005	Strumigenys emmae	Aigrettes 1	Strumigenys	Strumigenys emmae	Brian Fisher	bfisher@calacademy.org	B.L.Fisher et al.	28-May-2005	Mauritius	Malagasy	Aigrettes 1	Ile aux Aigrettes	-20.419	57.73	1	1w|100% EtOH|coastal scrub|Sent to M. Alex Smith for barcoding, U of Guelph BOX-0568
ASMA440-05	CASENT0060410-D01	BLF12085	657	BARCODE	EF610539					28-May-2005	Strumigenys emmae	Aigrettes 1	Strumigenys	Strumigenys emmae	Brian Fisher	bfisher@calacademy.org	B.L.Fisher et al.	28-May-2005	Mauritius	Malagasy	Aigrettes 1	Ile aux Aigrettes	-20.419	57.73	1	1w|100% EtOH|coastal scrub|Sent to M. Alex Smith for barcoding, U of Guelph BOX-0568
ASMA441-05	CASENT0060411-D01	BLF12085	657	BARCODE	EF610540					28-May-2005	Strumigenys emmae	Aigrettes 1	Strumigenys	Strumigenys emmae	Brian Fisher	bfisher@calacademy.org	B.L.Fisher et al.	28-May-2005	Mauritius	Malagasy	Aigrettes 1	Ile aux Aigrettes	-20.419	57.73	1	1w|100% EtOH|coastal scrub|Sent to M. Alex Smith for barcoding, U of Guelph BOX-0568
ASMA442-05	CASENT0060412-D01	BLF12085	655	BARCODE	EF610541					28-May-2005	Strumigenys emmae	Aigrettes 1	Strumigenys	Strumigenys emmae	Brian Fisher	bfisher@calacademy.org	B.L.Fisher et al.	28-May-2005	Mauritius	Malagasy	Aigrettes 1	Ile aux Aigrettes	-20.419	57.73	1	1w|100% EtOH|coastal scrub|Sent to M. Alex Smith for barcoding, U of Guelph BOX-0568
ASMA658-05	CASENT0060426-D01	BLF12072	657	BARCODE	EF610545					27-May-2005	Strumigenys emmae	Brise 200	Strumigenys	Strumigenys emmae	Brian Fisher	bfisher@calacademy.org	B.L.Fisher et al.	27-May-2005	Mauritius	Malagasy	Brise 200	Brise Mt., Bambous	-20.346	57.755	200	1w|100% EtOH|rainforest|Sent to M. Alex Smith for barcoding, U of Guelph BOX-0568
ASMA659-05	CASENT0060427-D01	BLF12072	657	BARCODE	EF610544					27-May-2005	Strumigenys emmae	Brise 200	Strumigenys	Strumigenys emmae	Brian Fisher	bfisher@calacademy.org	B.L.Fisher et al.	27-May-2005	Mauritius	Malagasy	Brise 200	Brise Mt., Bambous	-20.346	57.755	200	1w|100% EtOH|rainforest|Sent to M. Alex Smith for barcoding, U of Guelph BOX-0568
ASMA660-05	CASENT0060428-D01	BLF12072	291	CO1	EU525223	EU490473	EU518146	WSP-		27-May-2005	Strumigenys emmae	Brise 200	Strumigenys	Strumigenys emmae	Brian Fisher	bfisher@calacademy.org	B.L.Fisher et al.	27-May-2005	Mauritius	Malagasy	Brise 200	Brise Mt., Bambous	-20.346	57.755	200	1w|100% EtOH|rainforest|Sent to M. Alex Smith for barcoding, U of Guelph BOX-0568
ASMA661-05	CASENT0060429-D01	BLF12072	612	BARCODE	EF610547					27-May-2005	Strumigenys emmae	Brise 200	Strumigenys	Strumigenys emmae	Brian Fisher	bfisher@calacademy.org	B.L.Fisher et al.	27-May-2005	Mauritius	Malagasy	Brise 200	Brise Mt., Bambous	-20.346	57.755	200	1w|100% EtOH|rainforest|Sent to M. Alex Smith for barcoding, U of Guelph BOX-0568
ASMA662-05	CASENT0060430-D01	BLF12072	657	BARCODE	EF610546					27-May-2005	Strumigenys emmae	Brise 200	Strumigenys	Strumigenys emmae	Brian Fisher	bfisher@calacademy.org	B.L.Fisher et al.	27-May-2005	Mauritius	Malagasy	Brise 200	Brise Mt., Bambous	-20.346	57.755	200	1w|100% EtOH|rainforest|Sent to M. Alex Smith for barcoding, U of Guelph BOX-0568
ASMA663-05	CASENT0060431-D01	BLF12072	656	BARCODE	EF610548					27-May-2005	Strumigenys emmae	Brise 200	Strumigenys	Strumigenys emmae	Brian Fisher	bfisher@calacademy.org	B.L.Fisher et al.	27-May-2005	Mauritius	Malagasy	Brise 200	Brise Mt., Bambous	-20.346	57.755	200	1w|100% EtOH|rainforest|Sent to M. Alex Smith for barcoding, U of Guelph BOX-0568
ASMA729-05	CASENT0060748-D01	BLF12072	653	BARCODE	EF610532					27-May-2005	Strumigenys emmae	Brise 200	Strumigenys	Strumigenys emmae	Brian Fisher	bfisher@calacademy.org	B.L.Fisher et al.	27-May-2005	Mauritius	Malagasy	Brise 200	Brise Mt., Bambous	-20.346	57.755	200	1w|100% EtOH|rainforest|Sent to M. Alex Smith for barcoding, U of Guelph BOX-0568
ASMA730-05	CASENT0060749-D01	BLF12072	0	Not Barcoded		EU490485		WSP-		27-May-2005	Strumigenys emmae	Brise 200	Strumigenys	Strumigenys emmae	Brian Fisher	bfisher@calacademy.org	B.L.Fisher et al.	27-May-2005	Mauritius	Malagasy	Brise 200	Brise Mt., Bambous	-20.346	57.755	200	1w|100% EtOH|rainforest|Sent to M. Alex Smith for barcoding, U of Guelph BOX-0568
ASMA731-05	CASENT0060750-D01	BLF12072	396	CO1	EF610533					27-May-2005	Strumigenys emmae	Brise 200	Strumigenys	Strumigenys emmae	Brian Fisher	bfisher@calacademy.org	B.L.Fisher et al.	27-May-2005	Mauritius	Malagasy	Brise 200	Brise Mt., Bambous	-20.346	57.755	200	1w|100% EtOH|rainforest|Sent to M. Alex Smith for barcoding, U of Guelph BOX-0568
ASMA732-05	CASENT0060751-D01	BLF12072	657	BARCODE	EF610535					27-May-2005	Strumigenys emmae	Brise 200	Strumigenys	Strumigenys emmae	Brian Fisher	bfisher@calacademy.org	B.L.Fisher et al.	27-May-2005	Mauritius	Malagasy	Brise 200	Brise Mt., Bambous	-20.346	57.755	200	1w|100% EtOH|rainforest|Sent to M. Alex Smith for barcoding, U of Guelph BOX-0568
ASMA733-05	CASENT0060752-D01	BLF12072	657	BARCODE	EF610536					27-May-2005	Strumigenys emmae	Brise 200	Strumigenys	Strumigenys emmae	Brian Fisher	bfisher@calacademy.org	B.L.Fisher et al.	27-May-2005	Mauritius	Malagasy	Brise 200	Brise Mt., Bambous	-20.346	57.755	200	1w|100% EtOH|rainforest|Sent to M. Alex Smith for barcoding, U of Guelph BOX-0568
ASMA734-05	CASENT0060753-D01	BLF12072	657	BARCODE	EF610534					27-May-2005	Strumigenys emmae	Brise 200	Strumigenys	Strumigenys emmae	Brian Fisher	bfisher@calacademy.org	B.L.Fisher et al.	27-May-2005	Mauritius	Malagasy	Brise 200	Brise Mt., Bambous	-20.346	57.755	200	1w|100% EtOH|rainforest|Sent to M. Alex Smith for barcoding, U of Guelph BOX-0568
ASMA616-05	CASENT0060226-D01	BLF12072	292	CO1	EU525227	EU490465		WSP-		27-May-2005	Strumigenys godeffroyi	Brise 200	Strumigenys	Strumigenys godeffroyi	Brian Fisher	bfisher@calacademy.org	B.L.Fisher et al.	27-May-2005	Mauritius	Malagasy	Brise 200	Brise Mt., Bambous	-20.346	57.755	200	1w|100% EtOH|rainforest|Sent to M. Alex Smith for barcoding, U of Guelph BOX-0567
ASMA636-05	CASENT0060343-D01	BLF12072	292	CO1	EU525225	EU490471	EU518144	WSP-		27-May-2005	Strumigenys godeffroyi	Brise 200	Strumigenys	Strumigenys godeffroyi	Brian Fisher	bfisher@calacademy.org	B.L.Fisher et al.	27-May-2005	Mauritius	Malagasy	Brise 200	Brise Mt., Bambous	-20.346	57.755	200	1w|100% EtOH|rainforest|Sent to M. Alex Smith for barcoding, U of Guelph BOX-0568
ASMA726-05	CASENT0060744-D01	BLF12072	295	CO1	EU525226	EU490482		WSP-		27-May-2005	Strumigenys godeffroyi	Brise 200	Strumigenys	Strumigenys godeffroyi	Brian Fisher	bfisher@calacademy.org	B.L.Fisher et al.	27-May-2005	Mauritius	Malagasy	Brise 200	Brise Mt., Bambous	-20.346	57.755	200	1w|100% EtOH|rainforest|Sent to M. Alex Smith for barcoding, U of Guelph BOX-0568
ASAMV004-06	CASENT0007071-D01	BLF12072	599	BARCODE	EU525228			WSP-		27-May-2005	Strumigenys rogeri	Brise 200	Strumigenys	Strumigenys rogeri	Brian Fisher	bfisher@calacademy.org	B.L.Fisher et al.	27-May-2005	Mauritius	Malagasy	Brise 200	Brise Mt., Bambous	-20.346	57.755	200	1w|100% EtOH|rainforest|Sent to M. Alex Smith for barcoding, U of Guelph BOX-0624
ASMA635-05	CASENT0060341-D01	BLF12072	0	Not Barcoded		EU490470		WSP-		27-May-2005	Strumigenys rogeri	Brise 200	Strumigenys	Strumigenys rogeri	Brian Fisher	bfisher@calacademy.org	B.L.Fisher et al.	27-May-2005	Mauritius	Malagasy	Brise 200	Brise Mt., Bambous	-20.346	57.755	200	1w|100% EtOH|rainforest|Sent to M. Alex Smith for barcoding, U of Guelph BOX-0568
ASMA727-05	CASENT0060745-D01	BLF12072	657	BARCODE	EF610549	EU490483		WSP-		27-May-2005	Strumigenys rogeri	Brise 200	Strumigenys	Strumigenys rogeri	Brian Fisher	bfisher@calacademy.org	B.L.Fisher et al.	27-May-2005	Mauritius	Malagasy	Brise 200	Brise Mt., Bambous	-20.346	57.755	200	1w|100% EtOH|rainforest|Sent to M. Alex Smith for barcoding, U of Guelph BOX-0568
ASMA728-05	CASENT0060746-D01	BLF12072	0	Not Barcoded		EU490484		WSP-		27-May-2005	Strumigenys rogeri	Brise 200	Strumigenys	Strumigenys rogeri	Brian Fisher	bfisher@calacademy.org	B.L.Fisher et al.	27-May-2005	Mauritius	Malagasy	Brise 200	Brise Mt., Bambous	-20.346	57.755	200	1w|100% EtOH|rainforest|Sent to M. Alex Smith for barcoding, U of Guelph BOX-0568
ASMA614-05	CASENT0060747-D02	BLF12072	599	BARCODE						27-May-2005	Strumigenys rogeri	Brise 200	Strumigenys	Strumigenys rogeri	Brian Fisher	bfisher@calacademy.org	B.L.Fisher et al.	27-May-2005	Mauritius	Malagasy	Brise 200	Brise Mt., Bambous	-20.346	57.755	200	1w|100% EtOH|rainforest|Sent to M. Alex Smith for barcoding, U of Guelph BOX-0567
ASMA613-05	CASENT0060225-D01	BLF12072	657	BARCODE	EF610556					27-May-2005	Strumigenys MU02	Brise 200	Strumigenys	Strumigenys MU02	Brian Fisher	bfisher@calacademy.org	B.L.Fisher et al.	27-May-2005	Mauritius	Malagasy	Brise 200	Brise Mt., Bambous	-20.346	57.755	200	1dQ|100% EtOH|rainforest|Sent to M. Alex Smith for barcoding, U of Guelph BOX-0567
ASMA615-05	CASENT0060225-D03	BLF12072	657	BARCODE	EF610557					27-May-2005	Strumigenys MU02	Brise 200	Strumigenys	Strumigenys MU02	Brian Fisher	bfisher@calacademy.org	B.L.Fisher et al.	27-May-2005	Mauritius	Malagasy	Brise 200	Brise Mt., Bambous	-20.346	57.755	200	1w|100% EtOH|rainforest|Sent to M. Alex Smith for barcoding, U of Guelph BOX-0567
ASAMV031-06	CASENT0060225-D04	BLF12072	648	BARCODE	EF610550					27-May-2005	Strumigenys MU02	Brise 200	Strumigenys	Strumigenys MU02	Brian Fisher	bfisher@calacademy.org	B.L.Fisher et al.	27-May-2005	Mauritius	Malagasy	Brise 200	Brise Mt., Bambous	-20.346	57.755	200	1w|100% EtOH|rainforest|Sent to M. Alex Smith for barcoding, U of Guelph BOX-0624
ASMA618-05	CASENT0060229-D01	BLF12072	657	BARCODE	EF610554					27-May-2005	Strumigenys MU02	Brise 200	Strumigenys	Strumigenys MU02	Brian Fisher	bfisher@calacademy.org	B.L.Fisher et al.	27-May-2005	Mauritius	Malagasy	Brise 200	Brise Mt., Bambous	-20.346	57.755	200	1w|100% EtOH|rainforest|Sent to M. Alex Smith for barcoding, U of Guelph BOX-0567
ASMA631-05	CASENT0060338-D01	BLF12072	657	BARCODE	EF610558					27-May-2005	Strumigenys MU02	Brise 200	Strumigenys	Strumigenys MU02	Brian Fisher	bfisher@calacademy.org	B.L.Fisher et al.	27-May-2005	Mauritius	Malagasy	Brise 200	Brise Mt., Bambous	-20.346	57.755	200	1w|100% EtOH|rainforest|Sent to M. Alex Smith for barcoding, U of Guelph BOX-0567
ASMA632-05	CASENT0060338-D02	BLF12072	596	BARCODE	EU525230	EU490469	EU518143	WSP-		27-May-2005	Strumigenys MU02	Brise 200	Strumigenys	Strumigenys MU02	Brian Fisher	bfisher@calacademy.org	B.L.Fisher et al.	27-May-2005	Mauritius	Malagasy	Brise 200	Brise Mt., Bambous	-20.346	57.755	200	1w|100% EtOH|rainforest|Sent to M. Alex Smith for barcoding, U of Guelph BOX-0568
ASMA653-05	CASENT0060422-D01	BLF12072	657	BARCODE	EF610560					27-May-2005	Strumigenys MU02	Brise 200	Strumigenys	Strumigenys MU02	Brian Fisher	bfisher@calacademy.org	B.L.Fisher et al.	27-May-2005	Mauritius	Malagasy	Aigrettes 1	Ile aux Aigrettes	-20.419	57.73	1	1w|100% EtOH|rainforest|Sent to M. Alex Smith for barcoding, U of Guelph BOX-0568
ASMA654-05	CASENT0060422-D02	BLF12072	657	BARCODE	EF610559					27-May-2005	Strumigenys MU02	Brise 200	Strumigenys	Strumigenys MU02	Brian Fisher	bfisher@calacademy.org	B.L.Fisher et al.	27-May-2005	Mauritius	Malagasy	Brise 200	Brise Mt., Bambous	-20.346	57.755	200	1w|100% EtOH|rainforest|Sent to M. Alex Smith for barcoding, U of Guelph BOX-0568
ASMA655-05	CASENT0060423-D01	BLF12072	657	BARCODE	EU525229	EU490472	EU518145	WSP+	EU518170	27-May-2005	Strumigenys MU02	Brise 200	Strumigenys	Strumigenys MU02	Brian Fisher	bfisher@calacademy.org	B.L.Fisher et al.	27-May-2005	Mauritius	Malagasy	Brise 200	Brise Mt., Bambous	-20.346	57.755	200	1w|100% EtOH|rainforest|Sent to M. Alex Smith for barcoding, U of Guelph BOX-0568
ASMA656-05	CASENT0060423-D02	BLF12072	657	BARCODE	EF610561					27-May-2005	Strumigenys MU02	Brise 200	Strumigenys	Strumigenys MU02	Brian Fisher	bfisher@calacademy.org	B.L.Fisher et al.	27-May-2005	Mauritius	Malagasy	Brise 200	Brise Mt., Bambous	-20.346	57.755	200	1w|100% EtOH|rainforest|Sent to M. Alex Smith for barcoding, U of Guelph BOX-0568
ASMA657-05	CASENT0060424-D01	BLF12072	657	BARCODE	EF610562					27-May-2005	Strumigenys MU02	Brise 200	Strumigenys	Strumigenys MU02	Brian Fisher	bfisher@calacademy.org	B.L.Fisher et al.	27-May-2005	Mauritius	Malagasy	Brise 200	Brise Mt., Bambous	-20.346	57.755	200	1w|100% EtOH|rainforest|Sent to M. Alex Smith for barcoding, U of Guelph BOX-0568
ASMA723-05	CASENT0060742-D01	BLF12072	657	BARCODE	EF610553					27-May-2005	Strumigenys MU02	Brise 200	Strumigenys	Strumigenys MU02	Brian Fisher	bfisher@calacademy.org	B.L.Fisher et al.	27-May-2005	Mauritius	Malagasy	Ranobe MGF111	Ranobe	-23.043	43.636	85	1w|100% EtOH|rainforest|Sent to M. Alex Smith for barcoding, U of Guelph BOX-0568
ASMA724-05	CASENT0060743-D01	BLF12072	656	BARCODE	EF610552					27-May-2005	Strumigenys MU02	Brise 200	Strumigenys	Strumigenys MU02	Brian Fisher	bfisher@calacademy.org	B.L.Fisher et al.	27-May-2005	Mauritius	Malagasy	Brise 200	Brise Mt., Bambous	-20.346	57.755	200	1w|100% EtOH|rainforest|Sent to M. Alex Smith for barcoding, U of Guelph BOX-0568
ASMA725-05	CASENT0060743-D02	BLF12072	655	BARCODE	EF610551					27-May-2005	Strumigenys MU02	Brise 200	Strumigenys	Strumigenys MU02	Brian Fisher	bfisher@calacademy.org	B.L.Fisher et al.	27-May-2005	Mauritius	Malagasy	Brise 200	Brise Mt., Bambous	-20.346	57.755	200	1w|100% EtOH|rainforest|Sent to M. Alex Smith for barcoding, U of Guelph BOX-0568
ASMA492-05	CASENT0060132-D01	BLF12131	656	BARCODE	EF610563					29-May-2005	Strumigenys MU03	Basin Blanc 480	Strumigenys	Strumigenys MU03	Brian Fisher	bfisher@calacademy.org	B.L.Fisher et al.	29-May-2005	Mauritius	Malagasy	Basin Blanc 480	Basin Blanc	-20.453	57.478	480	1w|100% EtOH|rainforest|Sent to M. Alex Smith for barcoding, U of Guelph BOX-0568
ASMA493-05	CASENT0060133-D01	BLF12131	655	BARCODE	EF610564					29-May-2005	Strumigenys MU03	Basin Blanc 480	Strumigenys	Strumigenys MU03	Brian Fisher	bfisher@calacademy.org	B.L.Fisher et al.	29-May-2005	Mauritius	Malagasy	Basin Blanc 480	Basin Blanc	-20.453	57.478	480	1w|100% EtOH|rainforest|Sent to M. Alex Smith for barcoding, U of Guelph BOX-0568
ASMA389-05	CASENT0055772-D01	BLF12080	657	BARCODE	EF610573					28-May-2005	Technomyrmex albipes	Aigrettes 1	Technomyrmex	Technomyrmex albipes	Brian Fisher	bfisher@calacademy.org	B.L.Fisher et al.	28-May-2005	Mauritius	Malagasy	Aigrettes 1	Ile aux Aigrettes	-20.419	57.73	1	1w|100% EtOH|coastal scrub|Sent to M. Alex Smith for barcoding, U of Guelph BOX-0568
ASMA887-05	CASENT0055819-D01	BLF12032	657	BARCODE	EF610569					26-May-2005	Technomyrmex albipes	Pouce 650	Technomyrmex	Technomyrmex albipes	Brian Fisher	bfisher@calacademy.org	B.L.Fisher et al.	26-May-2005	Mauritius	Malagasy	Pouce 650	Le Pouce Mt., Moka Range	-20.198	57.529	650	1dQ|100% EtOH|closed vegetation|Sent to M. Alex Smith for barcoding, U of Guelph BOX-0568
ASMA888-05	CASENT0055918-D01	BLF12029	656	BARCODE	EF610567					26-May-2005	Technomyrmex albipes	Pieter Both 770	Technomyrmex	Technomyrmex albipes	Brian Fisher	bfisher@calacademy.org	B.L.Fisher et al.	26-May-2005	Mauritius	Malagasy	Pieter Both 770	Pieter Both Mt., Moka Range	-20.192	57.555	770	1dQ|100% EtOH|closed vegetation|Sent to M. Alex Smith for barcoding, U of Guelph BOX-0568
ASMA889-05	CASENT0055924-D01	BLF12031	657	BARCODE	EF610568					26-May-2005	Technomyrmex albipes	Pieter Both 770	Technomyrmex	Technomyrmex albipes	Brian Fisher	bfisher@calacademy.org	B.L.Fisher et al.	26-May-2005	Mauritius	Malagasy	Pieter Both 770	Pieter Both Mt., Moka Range	-20.192	57.555	770	1dQ|100% EtOH|closed vegetation|Sent to M. Alex Smith for barcoding, U of Guelph BOX-0568
ASMA390-05	CASENT0055965-D01	BLF12074	657	BARCODE	EF610574					28-May-2005	Technomyrmex albipes	Esny 1	Technomyrmex	Technomyrmex albipes	Brian Fisher	bfisher@calacademy.org	B.L.Fisher et al.	28-May-2005	Mauritius	Malagasy	Esny 1	Pte d` Esny	-20.425	57.724	1	1w|100% EtOH|coastal scrub|Sent to M. Alex Smith for barcoding, U of Guelph BOX-0568
ASMA391-05	CASENT0055966-D01	BLF12074	657	BARCODE	EF610575					28-May-2005	Technomyrmex albipes	Aigrettes 1	Technomyrmex	Technomyrmex albipes	Brian Fisher	bfisher@calacademy.org	B.L.Fisher et al.	28-May-2005	Mauritius	Malagasy	Aigrettes 1	Ile aux Aigrettes	-20.419	57.73	1	1w|100% EtOH|coastal scrub|Sent to M. Alex Smith for barcoding, U of Guelph BOX-0568
ASMA392-05	CASENT0055967-D01	BLF12074	657	BARCODE	EF610570					28-May-2005	Technomyrmex albipes	Aigrettes 1	Technomyrmex	Technomyrmex albipes	Brian Fisher	bfisher@calacademy.org	B.L.Fisher et al.	28-May-2005	Mauritius	Malagasy	Aigrettes 1	Ile aux Aigrettes	-20.419	57.73	1	1w|100% EtOH|coastal scrub|Sent to M. Alex Smith for barcoding, U of Guelph BOX-0568
ASMA393-05	CASENT0055968-D01	BLF12074	656	BARCODE	EF610572					28-May-2005	Technomyrmex albipes	Aigrettes 1	Technomyrmex	Technomyrmex albipes	Brian Fisher	bfisher@calacademy.org	B.L.Fisher et al.	28-May-2005	Mauritius	Malagasy	Aigrettes 1	Ile aux Aigrettes	-20.419	57.73	1	1w|100% EtOH|coastal scrub|Sent to M. Alex Smith for barcoding, U of Guelph BOX-0568
ASMA394-05	CASENT0055969-D01	BLF12074	657	BARCODE	EF610571					28-May-2005	Technomyrmex albipes	Aigrettes 1	Technomyrmex	Technomyrmex albipes	Brian Fisher	bfisher@calacademy.org	B.L.Fisher et al.	28-May-2005	Mauritius	Malagasy	Aigrettes 1	Ile aux Aigrettes	-20.419	57.73	1	1w|100% EtOH|coastal scrub|Sent to M. Alex Smith for barcoding, U of Guelph BOX-0568
ASMA395-05	CASENT0055970-D01	BLF12074	657	BARCODE	EF610576					28-May-2005	Technomyrmex albipes	Aigrettes 1	Technomyrmex	Technomyrmex albipes	Brian Fisher	bfisher@calacademy.org	B.L.Fisher et al.	28-May-2005	Mauritius	Malagasy	Aigrettes 1	Ile aux Aigrettes	-20.419	57.73	1	1w|100% EtOH|coastal scrub|Sent to M. Alex Smith for barcoding, U of Guelph BOX-0568
ASMA513-05	CASENT0058930-D01	BLF12121	655	BARCODE	EF610581					29-May-2005	Technomyrmex albipes	Black River 750	Technomyrmex	Technomyrmex albipes	Brian Fisher	bfisher@calacademy.org	B.L.Fisher et al.	29-May-2005	Mauritius	Malagasy	Black River 750	Petite Riviere Noire Mt.	-20.409	57.408	750	1w|100% EtOH|rainforest|Sent to M. Alex Smith for barcoding, U of Guelph BOX-0568
ASMA514-05	CASENT0058931-D01	BLF12121	657	BARCODE	EF610582					29-May-2005	Technomyrmex albipes	Black River 750	Technomyrmex	Technomyrmex albipes	Brian Fisher	bfisher@calacademy.org	B.L.Fisher et al.	29-May-2005	Mauritius	Malagasy	Black River 750	Petite Riviere Noire Mt.	-20.409	57.408	750	1w|100% EtOH|rainforest|Sent to M. Alex Smith for barcoding, U of Guelph BOX-0568
ASMA538-05	CASENT0059992-D01	BLF12113	657	BARCODE	EF610583					29-May-2005	Technomyrmex albipes	Black River 750	Technomyrmex	Technomyrmex albipes	Brian Fisher	bfisher@calacademy.org	B.L.Fisher et al.	29-May-2005	Mauritius	Malagasy	Black River 750	Petite Riviere Noire Mt.	-20.409	57.408	750	1w|100% EtOH|rainforest|Sent to M. Alex Smith for barcoding, U of Guelph BOX-0568
ASMA539-05	CASENT0059993-D01	BLF12113	656	BARCODE	EF610584					29-May-2005	Technomyrmex albipes	Black River 750	Technomyrmex	Technomyrmex albipes	Brian Fisher	bfisher@calacademy.org	B.L.Fisher et al.	29-May-2005	Mauritius	Malagasy	Black River 750	Petite Riviere Noire Mt.	-20.409	57.408	750	1w|100% EtOH|rainforest|Sent to M. Alex Smith for barcoding, U of Guelph BOX-0568
ASMA540-05	CASENT0059994-D01	BLF12113	657	BARCODE	EF610586					29-May-2005	Technomyrmex albipes	Black River 750	Technomyrmex	Technomyrmex albipes	Brian Fisher	bfisher@calacademy.org	B.L.Fisher et al.	29-May-2005	Mauritius	Malagasy	Black River 750	Petite Riviere Noire Mt.	-20.409	57.408	750	1w|100% EtOH|rainforest|Sent to M. Alex Smith for barcoding, U of Guelph BOX-0568
ASMA541-05	CASENT0059995-D01	BLF12113	657	BARCODE	EF610585					29-May-2005	Technomyrmex albipes	Black River 750	Technomyrmex	Technomyrmex albipes	Brian Fisher	bfisher@calacademy.org	B.L.Fisher et al.	29-May-2005	Mauritius	Malagasy	Black River 750	Petite Riviere Noire Mt.	-20.409	57.408	750	1w|100% EtOH|rainforest|Sent to M. Alex Smith for barcoding, U of Guelph BOX-0568
ASMA443-05	CASENT0060413-D01	BLF12085	654	BARCODE	EF610580					28-May-2005	Technomyrmex albipes	Aigrettes 1	Technomyrmex	Technomyrmex albipes	Brian Fisher	bfisher@calacademy.org	B.L.Fisher et al.	28-May-2005	Mauritius	Malagasy	Aigrettes 1	Ile aux Aigrettes	-20.419	57.73	1	1w|100% EtOH|coastal scrub|Sent to M. Alex Smith for barcoding, U of Guelph BOX-0568
ASMA444-05	CASENT0060414-D01	BLF12085	656	BARCODE	EF610579					28-May-2005	Technomyrmex albipes	Aigrettes 1	Technomyrmex	Technomyrmex albipes	Brian Fisher	bfisher@calacademy.org	B.L.Fisher et al.	28-May-2005	Mauritius	Malagasy	Aigrettes 1	Ile aux Aigrettes	-20.419	57.73	1	1w|100% EtOH|coastal scrub|Sent to M. Alex Smith for barcoding, U of Guelph BOX-0568
ASMA445-05	CASENT0060415-D01	BLF12085	657	BARCODE	EU525232	EU490454	EU518138	WSP+		28-May-2005	Technomyrmex albipes	Aigrettes 1	Technomyrmex	Technomyrmex albipes	Brian Fisher	bfisher@calacademy.org	B.L.Fisher et al.	28-May-2005	Mauritius	Malagasy	Aigrettes 1	Ile aux Aigrettes	-20.419	57.73	1	1w|100% EtOH|coastal scrub|Sent to M. Alex Smith for barcoding, U of Guelph BOX-0568
ASMA446-05	CASENT0060416-D01	BLF12085	657	BARCODE	EU525233	EU490455	EU518139	WSP+		28-May-2005	Technomyrmex albipes	Aigrettes 1	Technomyrmex	Technomyrmex albipes	Brian Fisher	bfisher@calacademy.org	B.L.Fisher et al.	28-May-2005	Mauritius	Malagasy	Aigrettes 1	Ile aux Aigrettes	-20.419	57.73	1	1w|100% EtOH|coastal scrub|Sent to M. Alex Smith for barcoding, U of Guelph BOX-0568
[truncated: 59 more rows]
